# Supplementary material for: Enzymatic β-elimination in natural product O- and C-glycoside deglycosylation
Source: Nat Commun. 2023 Nov 6;14:7123. doi: 10.1038/s41467-023-42750-0 (PMC10628242; doi:10.1038/s41467-023-42750-0)
Supplement: Supplementary file 3 — Source Data [file 41467_2023_42750_MOESM3_ESM.xlsx]

## Sheet: Fig2
GlycDH catalyzed oxidation of O- and C-b-D-glucosides
b
min	substrate/product in mM
reaction time	phlorizin	3-keto-phlorizin
0	1.98373	0.01627
15	0.44117	1.55183
25	0.05233	1.94111
32	0.02123	1.96783
c
min	substrate/product in mM
reaction time	puerarin	3-keto-puerarin	2-keto-puerarin
0	2	0	0
5	1.46858	0.42408	0.10734
10	1.25466	0.58304	0.16228
20	1.07316	0.77596	0.15088
40	0.81864	0.94286	0.23848
d
min	substrate/product in mM
reaction time	nothofagin	3-keto-nothofagin	2-keto-nothofagin
0	2	0	0
2.5	1.53592	0.43166	0.03242
5	1.23334	0.69024	0.07642
10	1.00148	0.88702	0.1115
20	0.80218	1.0523	0.14552
40	0.67288	1.15234	0.17478

## Sheet: S8
TLC analysis of GlycDH-catalyzed oxidation of phlorizin, puerarin and nothofagin

## Sheet: S9
GlycDH catalyzed oxidation of nothofagin and spontaneous isomerization of 3-keto- to 2-keto-nothofagin
a
min	substrate/product in mM
reaction time	nothofagin	3-keto-nothofagin	2-keto-nothofagin
0	2	0	0
2.5	1.74726	0.22294	0.0298
5	1.67776	0.28182	0.0404
10	1.52762	0.4135	0.05888
20	1.39528	0.52838	0.07634
40	1.24302	0.63666	0.12032
b
min	substrate/product in mM
reaction time	nothofagin	3-keto-nothofagin	2-keto-nothofagin
0	2	0	0
2.5	1.3573	0.38104	0.26166
5	1.11998	0.45512	0.4249
10	0.84374	0.396	0.76026
20	0.48754	0.41934	1.09312
40	0.2366	0.34414	1.41926
c
min	substrate/product in mM
reaction time	nothofagin	3-keto-nothofagin	2-keto-nothofagin
0	2	0	0
2.5	1.054	0.03846	0.90754
5	0.75568	0.0468	1.19752
10	0.6005	0.05372	1.34578
20	0.3595	0.05924	1.58126
40	0.23234	0.06046	1.7072
d
min	substrate/product in mM
reaction time	nothofagin	3-keto-nothofagin	2-keto-nothofagin
0	2	0	0
1	0.43568	1.41596	0.14838
2.5	0.14282	1.55956	0.29762
5	0.10944	1.47364	0.4169
15	0.10554	1.1757	0.71876
30	0.10334	1.04738	0.8493
40	0	0.78266	1.21734
e
min	substrate/product in mM
reaction time	nothofagin	3-keto-nothofagin	2-keto-nothofagin
0	0.6566	1.15744	0.18596
20	0.64198	0.5322	0.8258
40	0.63756	0.27858	1.08388
60	0.63754	0.1025	1.25996

## Sheet: S21
TLC analysis of AtOGE and AtHYD (putative sugar phosphate isomerase/epimerase; WP_038490972.1) catalyzed elimination of 3-keto-phlorizin

## Sheet: S22
TLC analysis of 3-keto-phlorizin conversion by enzymes of the glucoside degrading operon of A. tumefaciens

## Sheet: S27
AtOGE variants catalyzing 3-keto-phlorizin elimination and their comparison to wildtype enzyme
	U/mg
AtOGE WT	235	=calculated from Michaelis Menten Plot in Origin Software (Figure S39a)
H134A	<0.01
H134A+Mn	<0.01
H189A	0.04
H189A+Mn	0.01

## Sheet: S28-36
Molecular dynamics simulation trajectories are deposited on Zenodo (https://zenodo.org) under the creator DOI "10.5281/zenodo.8319647". The direct link is https://zenodo.org/record/8319647

## Sheet: S29
RMSD values for enzyme and substrates during MD simulation
PuCGE-3-keto-puerarin 1				PuCGE-3-keto-puerarin 2				PuCGE-3-keto-puerarin 3				PuCGE-3-keto-phlorizin 1				PuCGE-3-keto-phlorizin 2				PuCGE-3-keto-phlorizin 3				AtOGE-3keto-phlorizin 1				AtOGE-3keto-phlorizin 2				AtOGE-3keto-phlorizin 2
#Frame	protein	ligand		#Frame	protein	ligand		#Frame	protein	ligand		#Frame	protein	ligand		#Frame	protein	ligand		#Frame	protein	ligand		#Frame	protein	ligand		#Frame	protein	ligand		#Frame	protein	ligand
1	0	0		1	0	0		1	0	0		1	0	0		1	0	0		1	0	0		1	0	0		1	0	0		1	0	0
2	0.4969	0.7185		2	0.4372	0.2216		2	0.4985	0.2627		2	0.5065	0.4046		2	0.4959	1.3255		2	0.5453	0.759		2	0.455	0.3192		2	0.463	0.2942		2	0.473	0.3086
3	0.4836	0.818		3	0.4912	0.3938		3	0.5116	0.31		3	0.5033	0.2155		3	0.52	1.2959		3	0.5754	0.7283		3	0.4956	0.248		3	0.5511	0.5614		3	0.5355	0.5631
4	0.492	0.7176		4	0.4674	0.4264		4	0.5031	0.2253		4	0.5035	0.2946		4	0.5289	1.301		4	0.5762	1.6856		4	0.5141	0.5081		4	0.4683	0.3662		4	0.5454	0.3024
5	0.5193	0.8123		5	0.4583	0.2538		5	0.5513	0.8697		5	0.562	0.3684		5	0.5408	1.3075		5	0.5147	1.9436		5	0.5415	0.3035		5	0.5223	0.4112		5	0.5282	0.4071
6	0.5375	0.4552		6	0.4832	0.2352		6	0.5749	0.8971		6	0.5264	0.264		6	0.5507	1.3718		6	0.547	1.6958		6	0.5364	0.3347		6	0.5256	0.2486		6	0.5816	0.3345
7	0.569	0.431		7	0.4845	0.2609		7	0.5702	1.0541		7	0.5143	0.3161		7	0.5693	1.4695		7	0.5814	1.668		7	0.581	0.2611		7	0.5619	0.3178		7	0.585	0.3814
8	0.5988	0.4127		8	0.5014	0.278		8	0.5497	0.8521		8	0.5285	0.2098		8	0.5645	1.3883		8	0.5827	1.6898		8	0.5784	0.3261		8	0.5495	0.6458		8	0.6031	0.2888
9	0.6128	0.5742		9	0.4744	0.3714		9	0.5435	1.1161		9	0.5506	0.3229		9	0.5739	1.3006		9	0.5384	1.8468		9	0.5593	0.816		9	0.5699	0.3092		9	0.5831	0.2971
10	0.5928	0.6937		10	0.5107	0.3096		10	0.5789	0.9766		10	0.4918	0.3435		10	0.5592	1.3821		10	0.5952	2.1208		10	0.5854	0.3408		10	0.5836	0.2363		10	0.6081	0.3643
11	0.5918	0.4459		11	0.5445	1.0045		11	0.5613	0.9509		11	0.5735	0.3757		11	0.5686	1.5687		11	0.5421	1.6509		11	0.5883	0.3674		11	0.6399	0.7219		11	0.6053	0.384
12	0.5845	0.3021		12	0.5386	0.8595		12	0.5298	0.9334		12	0.5417	0.2944		12	0.5863	1.4005		12	0.562	2.0453		12	0.5729	0.212		12	0.6297	0.8836		12	0.6071	0.4292
13	0.6367	0.2126		13	0.5007	1.1961		13	0.5753	0.9674		13	0.559	0.284		13	0.5593	1.3309		13	0.5625	2.3538		13	0.605	0.3038		13	0.6614	0.2963		13	0.6154	0.4057
14	0.6369	0.5262		14	0.5177	0.9336		14	0.5549	0.6651		14	0.5479	0.2255		14	0.5745	1.3269		14	0.5482	2.1165		14	0.6001	0.3284		14	0.6448	0.2707		14	0.6179	0.4153
15	0.6382	0.4282		15	0.501	0.9595		15	0.5521	0.8677		15	0.5689	0.3616		15	0.6095	1.4864		15	0.5787	1.7377		15	0.6242	0.5759		15	0.6413	0.3294		15	0.6663	0.4987
16	0.6432	0.2089		16	0.5324	0.978		16	0.5567	0.6581		16	0.58	0.2485		16	0.5449	1.3765		16	0.6362	1.6667		16	0.614	0.3478		16	0.6231	0.7662		16	0.6551	0.5843
17	0.6311	0.249		17	0.5462	1.0347		17	0.5683	0.4995		17	0.5493	0.2489		17	0.5801	1.3602		17	0.5763	1.6898		17	0.6461	0.2946		17	0.6461	0.6794		17	0.6772	0.6522
18	0.6587	0.2905		18	0.5368	0.8422		18	0.5686	0.7638		18	0.5988	0.2747		18	0.5747	1.2721		18	0.6211	1.7719		18	0.6542	0.4854		18	0.6358	0.7886		18	0.6923	0.7289
19	0.6502	0.3035		19	0.5819	0.9271		19	0.5967	0.9219		19	0.5405	0.2931		19	0.595	1.3033		19	0.6133	1.5997		19	0.6394	0.2792		19	0.6552	0.3737		19	0.6465	0.5753
20	0.648	0.3435		20	0.5578	1.039		20	0.6136	0.9435		20	0.5588	0.226		20	0.6254	1.3588		20	0.6581	1.7151		20	0.6448	0.4403		20	0.668	0.5204		20	0.6349	0.3557
21	0.6735	0.282		21	0.5626	0.9442		21	0.5976	0.6424		21	0.5904	0.4158		21	0.6323	1.1224		21	0.5928	1.8175		21	0.6469	0.336		21	0.6707	0.4409		21	0.6744	0.6109
22	0.658	0.2645		22	0.5649	0.9162		22	0.5824	0.5946		22	0.5714	0.4929		22	0.6392	1.2396		22	0.5777	1.5362		22	0.6432	0.2889		22	0.6611	0.5386		22	0.67	0.4771
23	0.6541	0.4567		23	0.5635	0.8766		23	0.5751	0.5961		23	0.5777	0.3772		23	0.6193	1.2152		23	0.6379	1.6936		23	0.6662	0.365		23	0.6937	0.3296		23	0.6628	0.4449
24	0.6991	0.2771		24	0.562	1.0606		24	0.596	0.7652		24	0.5857	0.3126		24	0.5905	1.2639		24	0.5945	1.6764		24	0.646	0.3093		24	0.6715	0.3523		24	0.6668	0.3828
25	0.7053	0.2725		25	0.5717	0.9457		25	0.5797	0.6352		25	0.6366	0.6287		25	0.6362	1.3359		25	0.633	1.7061		25	0.6373	0.5193		25	0.7006	0.4545		25	0.6385	0.41
26	0.6771	0.3615		26	0.5883	1.0151		26	0.5787	0.5521		26	0.6399	0.3525		26	0.6119	1.2052		26	0.6156	1.7232		26	0.6474	0.4064		26	0.7062	0.4587		26	0.6294	0.4123
27	0.6676	0.4015		27	0.5702	0.8955		27	0.5902	0.8635		27	0.6229	0.2593		27	0.6073	1.2674		27	0.6328	1.7217		27	0.6763	0.4086		27	0.6964	0.3619		27	0.6712	0.5884
28	0.6664	0.417		28	0.5556	0.7854		28	0.5901	0.9724		28	0.6305	0.331		28	0.6067	1.2485		28	0.6441	1.7726		28	0.6716	0.3835		28	0.6731	0.4027		28	0.6816	0.5902
29	0.7006	0.2678		29	0.5759	1.0451		29	0.5606	0.8911		29	0.6972	0.3183		29	0.6337	1.2395		29	0.6472	1.8365		29	0.6659	0.4713		29	0.6881	0.4041		29	0.6717	0.5384
30	0.659	0.2341		30	0.547	0.895		30	0.5716	0.8767		30	0.6187	0.628		30	0.6628	1.4058		30	0.6542	1.5792		30	0.6488	0.3146		30	0.7101	0.4673		30	0.6667	0.5979
31	0.6846	0.284		31	0.6204	1.0746		31	0.5991	0.96		31	0.6276	0.3117		31	0.6092	1.2789		31	0.6488	1.6513		31	0.6575	0.3897		31	0.7059	0.4581		31	0.6665	0.5742
32	0.6677	0.5034		32	0.6805	0.9776		32	0.5608	0.8769		32	0.6631	0.3293		32	0.6354	1.151		32	0.6135	1.7392		32	0.6707	0.4607		32	0.7064	0.3825		32	0.7709	1.1809
33	0.6749	0.3695		33	0.5965	1.0351		33	0.5896	0.8033		33	0.6332	0.3186		33	0.6393	1.2604		33	0.6592	1.8646		33	0.7006	0.3382		33	0.706	0.5171		33	0.7313	0.9378
34	0.7408	0.2193		34	0.5872	0.9459		34	0.6098	0.9265		34	0.7393	0.3576		34	0.637	1.4029		34	0.6324	1.6924		34	0.6843	0.2129		34	0.6977	0.4028		34	0.7102	1.8029
35	0.7335	0.3145		35	0.5943	0.8387		35	0.5729	1.0205		35	0.812	0.3179		35	0.6171	1.1935		35	0.6277	1.781		35	0.7118	0.421		35	0.7409	0.4253		35	0.7304	1.8049
36	0.7226	0.4708		36	0.6795	1.0925		36	0.5859	1.0048		36	0.7491	0.3667		36	0.6386	1.2413		36	0.6063	1.7505		36	0.7195	0.3454		36	0.7587	0.4411		36	0.7251	1.9583
37	0.6925	0.476		37	0.5802	1.0671		37	0.5788	0.818		37	0.8463	0.5478		37	0.6177	1.2417		37	0.6255	1.8259		37	0.7003	0.3614		37	0.7286	0.5244		37	0.6811	1.7382
38	0.7152	0.1978		38	0.6349	1.1248		38	0.6049	0.664		38	0.8351	0.6736		38	0.6232	1.2486		38	0.6358	1.7533		38	0.7308	0.3023		38	0.7392	0.7299		38	0.7328	1.8379
39	0.7309	0.2839		39	0.5367	0.8848		39	0.5856	0.9463		39	0.8255	0.2403		39	0.6142	1.2722		39	0.6035	1.7657		39	0.71	0.3539		39	0.746	0.4787		39	0.7169	1.7581
40	0.6899	0.2635		40	0.607	0.9437		40	0.5863	0.5171		40	0.8313	0.4231		40	0.6601	1.4686		40	0.6321	1.6636		40	0.7642	0.2998		40	0.7371	0.5629		40	0.7271	1.7134
41	0.6813	0.2467		41	0.6235	1.1167		41	0.5668	0.8081		41	0.8255	0.3572		41	0.6318	1.319		41	0.6449	1.7489		41	0.7539	0.4088		41	0.7373	0.5522		41	0.7288	1.6615
42	0.6639	0.44		42	0.5845	0.9819		42	0.5925	0.8199		42	0.8304	0.338		42	0.6577	1.3551		42	0.6128	1.805		42	0.7566	0.5317		42	0.7191	0.4411		42	0.7202	1.1743
43	0.7332	0.2905		43	0.548	1.0164		43	0.5769	0.6615		43	0.8369	0.2617		43	0.657	1.2143		43	0.6674	1.7499		43	0.751	0.4555		43	0.7587	0.5854		43	0.7064	1.8414
44	0.762	0.5833		44	0.5704	0.8511		44	0.6099	0.6482		44	0.83	0.4192		44	0.6457	1.36		44	0.6284	1.7819		44	0.7279	0.3638		44	0.7048	0.5119		44	0.7465	1.5642
45	0.7014	0.5652		45	0.5636	1.1584		45	0.5972	0.5938		45	0.8192	1.3071		45	0.622	1.2502		45	0.612	1.8391		45	0.7255	0.4955		45	0.737	0.5765		45	0.7577	1.8505
46	0.707	0.3184		46	0.6258	0.9417		46	0.584	0.6275		46	0.8819	0.473		46	0.6625	1.3194		46	0.6298	1.8394		46	0.7056	0.5189		46	0.7278	0.6336		46	0.7222	1.7571
47	0.7488	0.3914		47	0.6215	0.8409		47	0.5892	0.6114		47	0.824	0.4158		47	0.6323	1.4005		47	0.6292	1.753		47	0.7846	0.4126		47	0.7475	0.5583		47	0.7569	1.7414
48	0.752	0.3069		48	0.6163	1.0596		48	0.5707	0.6504		48	0.8427	0.5222		48	0.6202	1.1916		48	0.6153	1.8766		48	0.7337	0.4888		48	0.7403	0.6266		48	0.7728	1.6059
49	0.7631	0.3428		49	0.6748	1.0515		49	0.5682	0.7305		49	0.8283	0.7616		49	0.6573	1.293		49	0.6187	1.7519		49	0.802	0.4005		49	0.7406	0.5645		49	0.7553	1.9535
50	0.7655	0.2569		50	0.6722	1.0824		50	0.5939	0.7736		50	0.8179	0.4798		50	0.6586	1.2701		50	0.6448	1.6792		50	0.7583	0.3941		50	0.7468	0.5462		50	0.7359	1.4388
51	0.7614	0.1932		51	0.572	1.1877		51	0.5665	0.5797		51	0.9031	0.327		51	0.6823	1.2038		51	0.637	1.7297		51	0.7388	0.3545		51	0.7649	0.4899		51	0.7263	1.1127
52	0.7599	0.3036		52	0.6339	0.8768		52	0.5944	0.6364		52	0.8535	0.4073		52	0.6713	1.3327		52	0.6133	1.6805		52	0.788	0.4461		52	0.7547	0.5723		52	0.7105	1.4973
53	0.7474	0.5374		53	0.6174	0.9906		53	0.609	0.9872		53	0.8615	0.3921		53	0.6365	1.1704		53	0.6217	1.8741		53	0.8281	0.892		53	0.7874	0.4877		53	0.7428	1.4574
54	0.7679	0.5496		54	0.6261	0.8762		54	0.5773	0.6254		54	0.8877	0.3922		54	0.6715	1.3077		54	0.6274	1.6495		54	0.8015	0.3427		54	0.7505	0.5506		54	0.7227	1.5655
55	0.7303	0.4976		55	0.6231	0.9901		55	0.5799	0.6884		55	0.8404	0.3667		55	0.6456	1.1381		55	0.6174	1.9312		55	0.7554	0.4069		55	0.7514	0.463		55	0.7298	1.7412
56	0.7778	0.2505		56	0.607	1.0142		56	0.572	0.6431		56	0.8544	0.3219		56	0.636	1.3081		56	0.608	1.7864		56	0.7858	0.3039		56	0.7531	0.4936		56	0.7087	1.8108
57	0.7837	0.2719		57	0.6279	0.927		57	0.5887	0.6256		57	0.8531	0.3241		57	0.6851	1.2583		57	0.6401	1.8323		57	0.7581	0.3179		57	0.7647	0.4474		57	0.7459	1.6937
58	0.7701	0.3603		58	0.6274	1.0116		58	0.5707	0.656		58	0.8687	0.3734		58	0.6309	1.363		58	0.6168	1.7379		58	0.7631	0.3145		58	0.7727	0.5315		58	0.7475	1.564
59	0.8753	0.3505		59	0.6277	1.0434		59	0.5823	0.5734		59	0.8568	0.298		59	0.6626	1.2967		59	0.638	1.9307		59	0.761	0.8963		59	0.7607	0.4301		59	0.7207	1.8863
60	0.8196	0.2397		60	0.6535	0.9947		60	0.5439	0.4998		60	0.8566	0.4789		60	0.6766	1.4978		60	0.6487	1.689		60	0.7741	0.832		60	0.7319	0.581		60	0.7322	1.6999
61	0.8321	0.3134		61	0.649	1.0301		61	0.5599	0.5671		61	0.8788	0.4313		61	0.6825	1.2268		61	0.6561	1.8208		61	0.7753	0.3689		61	0.7795	0.6047		61	0.7433	1.4623
62	0.8143	0.2159		62	0.6907	1.057		62	0.5746	0.6803		62	0.8561	0.3397		62	0.6854	1.3294		62	0.6476	1.8921		62	0.7917	0.7322		62	0.7543	0.4367		62	0.7389	1.5342
63	0.8621	0.4668		63	0.6562	0.9677		63	0.5675	0.6834		63	0.8989	0.4149		63	0.6765	1.3359		63	0.6296	1.6104		63	0.7877	0.7996		63	0.7559	0.6993		63	0.734	1.6354
64	0.8486	0.2304		64	0.6717	1.0935		64	0.5909	0.6165		64	0.8262	0.9254		64	0.6985	1.4434		64	0.6376	1.7212		64	0.7931	0.7032		64	0.7466	0.6966		64	0.7409	1.6577
65	0.8313	0.6214		65	0.6032	1.1086		65	0.5647	0.6102		65	0.8841	0.2898		65	0.7005	1.2493		65	0.6222	1.8724		65	0.7986	0.7248		65	0.7436	0.6948		65	0.7274	1.0297
66	0.8584	0.535		66	0.5787	0.9853		66	0.6072	0.5297		66	0.864	0.3726		66	0.6839	1.285		66	0.6399	1.6989		66	0.7537	0.3231		66	0.7381	0.575		66	0.7451	1.5419
67	0.8246	0.4899		67	0.5954	1.0918		67	0.5854	0.5859		67	0.8531	0.42		67	0.6938	1.4065		67	0.6421	1.7868		67	0.7862	0.6022		67	0.7354	0.4584		67	0.7406	1.2526
68	0.8638	0.3002		68	0.6359	0.9445		68	0.5577	1.2058		68	0.8597	0.4836		68	0.7008	1.3769		68	0.6284	1.8155		68	0.8175	0.7318		68	0.7672	0.4164		68	0.704	1.1845
69	0.8876	0.3182		69	0.6233	1.1004		69	0.5609	0.6319		69	0.8778	0.5878		69	0.6938	1.3011		69	0.6176	1.7931		69	0.7793	0.8256		69	0.7481	0.5541		69	0.7065	1.1872
70	0.8772	0.3567		70	0.6583	0.9751		70	0.5909	0.9707		70	0.8652	0.3406		70	0.6691	1.208		70	0.5958	1.7565		70	0.8231	0.8389		70	0.7523	0.4258		70	0.7408	1.0825
71	0.8565	0.3514		71	0.6241	1.1003		71	0.5895	0.7901		71	0.8655	0.4941		71	0.6682	1.2696		71	0.6262	1.6494		71	0.8165	0.822		71	0.757	0.5262		71	0.7226	1.3027
72	0.8595	0.3088		72	0.6104	0.98		72	0.5939	0.8507		72	0.8669	0.2554		72	0.6554	1.3726		72	0.604	1.7067		72	0.8361	0.8841		72	0.7717	0.5018		72	0.7177	1.6533
73	0.8424	0.2745		73	0.6506	0.8383		73	0.6037	0.8993		73	0.8592	0.3186		73	0.6945	1.2495		73	0.6238	1.6504		73	0.8207	0.7553		73	0.7964	0.6728		73	0.76	1.6197
74	0.8454	0.6343		74	0.6599	0.9812		74	0.5914	0.6579		74	0.9118	0.4915		74	0.6893	1.1091		74	0.6223	1.723		74	0.821	0.7579		74	0.7578	0.5327		74	0.7487	1.2322
75	0.8824	0.4985		75	0.6665	0.7835		75	0.5872	0.646		75	0.8591	1.2522		75	0.6709	1.4027		75	0.6446	1.7924		75	0.8331	0.8596		75	0.8081	0.6025		75	0.766	1.2597
76	0.8628	0.579		76	0.655	0.8032		76	0.5855	0.9461		76	0.8725	0.4377		76	0.6636	1.3793		76	0.6094	1.6928		76	0.8077	0.6999		76	0.7832	0.446		76	0.746	1.1884
77	0.875	0.4664		77	0.6749	0.8208		77	0.5916	0.6551		77	0.8458	0.6096		77	0.6871	1.25		77	0.6113	1.7051		77	0.7943	0.7519		77	0.7997	0.4654		77	0.7219	0.9067
78	0.8754	0.3471		78	0.7013	0.8357		78	0.5986	0.542		78	0.8937	0.559		78	0.7006	1.4713		78	0.5955	1.8531		78	0.7912	0.6537		78	0.7922	0.6246		78	0.761	1.0999
79	0.8818	0.3201		79	0.6948	1.15		79	0.5891	0.9118		79	0.8954	0.5411		79	0.6916	1.3121		79	0.6325	1.7527		79	0.7881	0.9306		79	0.8092	0.7321		79	0.7669	1.0984
80	0.875	0.549		80	0.691	0.9394		80	0.5924	0.7777		80	0.8569	0.3071		80	0.7017	1.4016		80	0.6513	1.5595		80	0.7915	0.6731		80	0.7757	0.4417		80	0.7708	1.1267
81	0.8483	0.6597		81	0.6528	0.9542		81	0.5993	0.7402		81	0.9055	0.6441		81	0.6893	1.2586		81	0.6248	1.7789		81	0.8522	0.8539		81	0.7971	0.5628		81	0.7696	0.9855
82	0.8464	0.2486		82	0.6588	0.8148		82	0.5964	0.7847		82	0.8879	0.6506		82	0.6664	1.3017		82	0.6103	1.6825		82	0.8203	0.7089		82	0.7903	0.5368		82	0.7621	1.2855
83	0.8697	0.2444		83	0.6866	1.0763		83	0.5709	0.5448		83	0.8713	0.5843		83	0.7051	1.1818		83	0.649	1.8645		83	0.8411	0.9888		83	0.8167	0.3799		83	0.7546	1.1164
84	0.8419	0.3686		84	0.625	1.075		84	0.6127	0.5707		84	0.819	1.1946		84	0.6873	1.2025		84	0.6106	1.766		84	0.7943	0.8046		84	0.8053	0.564		84	0.7424	1.0389
85	0.903	0.2795		85	0.6759	0.9011		85	0.5784	0.6916		85	0.8469	0.6563		85	0.6856	1.2616		85	0.6471	1.9448		85	0.7958	0.7918		85	0.8306	0.525		85	0.763	1.0437
86	0.9299	0.4697		86	0.6673	0.9083		86	0.5929	0.5967		86	0.8264	0.3809		86	0.6661	1.3058		86	0.603	1.8735		86	0.8227	0.7867		86	0.8042	0.563		86	0.7724	1.1227
87	0.86	0.2673		87	0.6367	0.8548		87	0.5883	0.7196		87	0.8605	0.2316		87	0.6679	1.3309		87	0.6056	1.7387		87	0.7989	0.8158		87	0.8328	0.3772		87	0.7585	1.188
88	0.882	0.2966		88	0.6608	0.9223		88	0.6407	0.7412		88	0.9048	0.3868		88	0.6334	1.2168		88	0.6259	1.5142		88	0.7877	0.9512		88	0.8326	0.4568		88	0.7691	1.1633
89	0.9111	0.3259		89	0.6567	0.9085		89	0.6125	0.7204		89	0.8405	0.4702		89	0.6681	1.2844		89	0.6377	1.6346		89	0.8054	0.9959		89	0.807	0.6786		89	0.7577	1.0662
90	0.8704	0.242		90	0.6337	0.8081		90	0.6281	0.9992		90	0.8456	0.2791		90	0.6852	1.3921		90	0.608	1.8675		90	0.8258	0.7306		90	0.8199	0.6263		90	0.7783	0.9679
91	0.8709	0.5152		91	0.6722	0.9955		91	0.6207	0.6063		91	0.848	0.4766		91	0.6561	1.4655		91	0.6117	1.6424		91	0.8125	0.995		91	0.798	0.6545		91	0.7689	0.9324
92	0.8922	0.469		92	0.6598	1.0846		92	0.6314	0.7976		92	0.9203	0.4451		92	0.6889	1.31		92	0.6359	1.7742		92	0.8281	0.943		92	0.8403	0.608		92	0.7951	1.0334
93	0.9133	0.3415		93	0.6375	0.9004		93	0.6175	0.9335		93	0.8811	0.5221		93	0.6425	1.2735		93	0.6354	1.77		93	0.7928	0.9539		93	0.8269	0.5937		93	0.7712	1.3491
94	0.9083	0.5156		94	0.6793	0.9345		94	0.628	0.5843		94	0.8501	0.3475		94	0.6617	1.2932		94	0.63	1.8095		94	0.8242	1.1146		94	0.7931	0.4096		94	0.7707	1.3988
95	0.9083	0.2643		95	0.6723	0.8958		95	0.635	0.587		95	0.851	0.2633		95	0.646	1.3122		95	0.6288	1.8418		95	0.8346	0.7882		95	0.8127	0.6365		95	0.7651	1.4543
96	0.882	0.313		96	0.6624	0.7992		96	0.6457	0.6406		96	0.8678	1.1764		96	0.6749	1.3576		96	0.6544	1.7074		96	0.7837	0.8217		96	0.8556	0.5562		96	0.8183	1.3717
97	0.9013	0.4819		97	0.6706	1.0807		97	0.6343	0.8059		97	0.8544	0.4272		97	0.6868	1.3084		97	0.6258	1.7729		97	0.7867	0.7499		97	0.8046	0.4432		97	0.7887	1.5302
98	0.9037	0.4962		98	0.6891	1.0016		98	0.5908	0.5482		98	0.8866	0.4323		98	0.6683	1.3416		98	0.6683	1.6273		98	0.8176	0.8711		98	0.8001	0.6342		98	0.8074	1.3173
99	0.9085	0.2431		99	0.6337	1.1406		99	0.6393	0.5763		99	0.8642	0.4032		99	0.643	1.2441		99	0.609	1.6805		99	0.8183	0.9051		99	0.8358	0.4442		99	0.8395	1.6021
100	0.9526	0.5475		100	0.6597	0.826		100	0.6322	0.5717		100	0.8536	0.3635		100	0.684	1.3968		100	0.627	1.739		100	0.8156	0.9297		100	0.8822	0.5233		100	0.8066	1.4124
101	0.9107	0.5883		101	0.6776	0.8309		101	0.6353	0.3992		101	0.8441	0.3839		101	0.6475	1.2539		101	0.6311	1.7887		101	0.8274	1.2709		101	0.8088	0.5449		101	0.8392	1.2799
102	0.9079	0.3173		102	0.694	0.8177		102	0.6176	0.456		102	0.9157	0.3351		102	0.6742	1.1947		102	0.6344	1.7687		102	0.8245	0.8642		102	0.8318	0.5479		102	0.8073	1.7643
103	0.902	0.2386		103	0.668	1.061		103	0.5992	0.5727		103	0.8911	0.6649		103	0.6462	1.243		103	0.6328	1.9089		103	0.8212	0.8102		103	0.8388	0.5677		103	0.8404	1.4228
104	0.8954	0.2479		104	0.6514	0.923		104	0.6552	0.4426		104	0.8607	0.604		104	0.6605	1.3446		104	0.6054	1.5544		104	0.8308	1.0363		104	0.8142	0.4711		104	0.8323	1.3881
105	0.9076	0.2047		105	0.686	0.8196		105	0.64	0.6022		105	0.8995	0.3958		105	0.7141	1.337		105	0.6281	1.7106		105	0.8424	1.233		105	0.8021	0.485		105	0.8623	1.6159
106	0.884	0.2558		106	0.6962	1.0571		106	0.6107	0.3588		106	0.8695	0.2676		106	0.6885	1.3369		106	0.6335	1.7553		106	0.8344	1.0143		106	0.845	0.6451		106	0.8151	1.0583
107	0.9405	0.3248		107	0.6464	1.0502		107	0.6454	0.4954		107	0.9177	0.4392		107	0.6566	1.2839		107	0.6107	1.7115		107	0.8351	1.2635		107	0.823	0.5186		107	0.8279	1.2263
108	0.9343	0.3446		108	0.6519	0.8805		108	0.6436	0.4291		108	0.8555	0.343		108	0.663	1.2154		108	0.6421	1.8782		108	0.8437	1.5356		108	0.8332	0.4919		108	0.819	1.4415
109	0.9133	0.3185		109	0.6732	0.9238		109	0.6522	0.5198		109	0.9251	0.5093		109	0.6545	1.1906		109	0.6486	1.9814		109	0.8553	1.0505		109	0.8327	0.6041		109	0.8368	1.5796
110	0.8949	0.3		110	0.6506	0.9552		110	0.6339	0.5742		110	0.8905	0.3048		110	0.6985	1.1923		110	0.6179	1.7944		110	0.8502	1.0838		110	0.8381	0.4604		110	0.8479	1.6589
111	0.8951	0.5851		111	0.652	1.0084		111	0.6284	0.5696		111	0.9121	0.5705		111	0.6771	1.2879		111	0.6249	1.9678		111	0.8401	1.1637		111	0.8498	0.6589		111	0.8564	1.5619
112	0.904	0.5707		112	0.6359	0.9447		112	0.6281	0.5584		112	0.8958	0.3997		112	0.6594	1.269		112	0.6567	1.7921		112	0.86	0.9654		112	0.851	1.4358		112	0.8301	1.632
113	0.9016	0.4918		113	0.6505	0.994		113	0.6165	0.5132		113	0.8733	0.3946		113	0.6805	1.329		113	0.6515	1.9821		113	0.843	0.9204		113	0.8237	1.3179		113	0.8079	1.7585
114	0.9112	0.3463		114	0.6654	0.978		114	0.6555	0.8023		114	0.8768	0.3879		114	0.6592	1.3652		114	0.6665	1.7323		114	0.8555	1.2596		114	0.8593	1.414		114	0.8051	1.7193
115	0.9107	0.3162		115	0.6608	0.9322		115	0.6282	0.679		115	0.9095	0.5089		115	0.6972	1.1487		115	0.6294	2.6065		115	0.8374	1.0806		115	0.8537	1.4689		115	0.8017	1.6811
116	0.9278	0.2565		116	0.6828	1.0252		116	0.6311	0.8337		116	0.8866	0.4003		116	0.6612	1.246		116	0.6625	2.4195		116	0.8594	1.1731		116	0.8651	1.4114		116	0.8084	1.7318
117	0.9071	0.474		117	0.6648	0.9468		117	0.6329	0.7751		117	0.8607	0.3586		117	0.6614	1.3361		117	0.6669	1.926		117	0.8573	1.2246		117	0.8699	1.3491		117	0.8048	1.655
118	0.9104	0.3245		118	0.6592	0.9989		118	0.6381	0.8535		118	0.9023	0.4194		118	0.6749	1.2932		118	0.6185	1.9419		118	0.8447	1.0433		118	0.8535	1.3709		118	0.8201	1.8895
119	0.8955	0.323		119	0.6619	1.0507		119	0.6662	0.7867		119	0.8733	0.3335		119	0.6525	1.3045		119	0.6278	1.8553		119	0.875	0.9752		119	0.8443	1.427		119	0.8054	1.8551
120	0.8912	0.3379		120	0.6793	1.0579		120	0.613	0.8281		120	0.8795	0.3951		120	0.6671	1.351		120	0.6612	2.0269		120	0.8667	1.0163		120	0.8608	1.5447		120	0.8375	1.7539
121	0.9061	0.6245		121	0.6194	0.9957		121	0.6376	0.8122		121	0.9022	0.2627		121	0.686	1.3081		121	0.6629	1.963		121	0.8553	1.1029		121	0.8814	1.424		121	0.8116	1.7028
122	0.8785	0.3403		122	0.6363	0.9731		122	0.6526	1.0049		122	0.8839	0.3675		122	0.7174	1.3492		122	0.653	2.4017		122	0.8376	1.1486		122	0.8917	1.5052		122	0.8049	1.2529
123	0.8858	0.3491		123	0.6514	0.9133		123	0.6495	0.8238		123	0.9117	0.4269		123	0.6668	1.3374		123	0.6257	1.7614		123	0.8452	1.0682		123	0.8873	1.5813		123	0.8356	1.3623
124	0.9037	0.2748		124	0.6215	1.0274		124	0.6585	0.7688		124	0.9017	0.3718		124	0.662	1.219		124	0.6331	1.664		124	0.8699	1.0656		124	0.8881	1.4493		124	0.8027	1.3885
125	0.8958	0.2839		125	0.6566	0.9411		125	0.6364	0.667		125	0.9088	0.9768		125	0.6854	1.2803		125	0.69	1.7916		125	0.8608	1.2669		125	0.8881	1.4745		125	0.7943	1.185
126	0.8942	0.2638		126	0.617	1.0466		126	0.68	0.9171		126	0.8955	0.5658		126	0.69	1.3096		126	0.6165	1.5679		126	0.8416	1.1348		126	0.9105	1.4909		126	0.7862	1.2158
127	0.899	0.233		127	0.6633	1.0195		127	0.6763	0.7443		127	0.8907	1.1887		127	0.6859	1.3322		127	0.664	1.6854		127	0.881	1.035		127	0.9127	1.3534		127	0.7999	1.4321
128	0.8705	0.3297		128	0.6207	1.106		128	0.6421	0.9217		128	0.904	0.6026		128	0.7002	1.3023		128	0.6656	1.614		128	0.8773	1.1243		128	0.8818	1.443		128	0.8051	1.3362
129	0.9045	0.4639		129	0.6514	1.0481		129	0.6491	1.0196		129	0.9585	0.4452		129	0.6828	1.2461		129	0.6425	2.4758		129	0.8896	1.097		129	0.9063	1.3066		129	0.8068	1.2421
130	0.9253	0.1999		130	0.6636	0.9747		130	0.6485	0.7837		130	0.922	0.9816		130	0.6865	1.214		130	0.6299	2.2832		130	0.846	1.1396		130	0.8669	1.4852		130	0.7922	1.2973
131	0.9073	0.5225		131	0.6652	1.2114		131	0.6525	0.8135		131	0.8839	0.3277		131	0.674	1.2805		131	0.6347	1.6683		131	0.8768	1.1817		131	0.9022	1.4665		131	0.8037	1.5186
132	0.9089	0.2906		132	0.6355	1.1701		132	0.6525	0.8409		132	0.9081	0.4508		132	0.6713	1.2615		132	0.6557	1.6298		132	0.8614	1.142		132	0.9075	1.4295		132	0.8107	1.3319
133	0.9189	0.4543		133	0.6291	1.0686		133	0.6271	0.7787		133	0.8735	0.2712		133	0.683	1.1879		133	0.62	1.7906		133	0.9039	1.0436		133	0.8857	1.3938		133	0.8026	1.4391
134	0.9398	0.402		134	0.651	0.9628		134	0.643	0.8993		134	0.897	0.3502		134	0.6594	1.3584		134	0.652	1.8132		134	0.8955	0.9906		134	0.9078	1.4345		134	0.8167	1.2941
135	0.9337	0.2816		135	0.6389	0.9703		135	0.6061	0.8085		135	0.8741	0.4037		135	0.6919	1.4032		135	0.6197	1.7442		135	0.8678	1.1506		135	0.9098	1.4261		135	0.7754	1.49
136	0.922	0.2589		136	0.6418	1.1036		136	0.6404	0.6567		136	0.9393	0.2107		136	0.6753	1.2036		136	0.6255	1.7495		136	0.8537	1.0097		136	0.9087	1.324		136	0.8118	1.2626
137	0.9223	0.2478		137	0.6694	1.1027		137	0.6003	0.8589		137	0.9225	0.5641		137	0.6551	1.1247		137	0.6567	1.8379		137	0.8655	1.0656		137	0.8976	1.4367		137	0.7929	1.407
138	0.9038	0.5523		138	0.6619	1.0818		138	0.6258	1.016		138	0.9373	0.5201		138	0.6672	1.3672		138	0.6244	1.7452		138	0.8996	1.4013		138	0.8995	1.4411		138	0.8187	1.2999
139	0.9296	0.5696		139	0.6369	0.9632		139	0.6108	0.6674		139	0.9242	0.4755		139	0.6704	1.2451		139	0.6782	1.7907		139	0.8735	0.9379		139	0.8892	1.476		139	0.8044	1.4442
140	0.9215	0.1815		140	0.6619	1.0916		140	0.6246	0.6532		140	0.9261	0.5166		140	0.6645	1.2829		140	0.6292	1.792		140	0.8704	0.9616		140	0.9	1.6272		140	0.8147	1.2061
141	0.9162	0.524		141	0.6771	1.0498		141	0.6111	0.7778		141	0.9192	0.4206		141	0.6914	1.3249		141	0.6498	1.7432		141	0.8838	0.9535		141	0.9085	1.6669		141	0.7844	1.4675
142	0.8782	0.3041		142	0.6535	1.1204		142	0.6868	0.4277		142	0.8504	1.1271		142	0.6918	1.4225		142	0.6515	1.7295		142	0.872	0.8308		142	0.912	1.391		142	0.7695	1.8439
143	0.886	0.2369		143	0.6723	1.0589		143	0.6524	0.692		143	0.8992	0.541		143	0.7152	1.1962		143	0.6148	2.3609		143	0.8912	1.095		143	0.9191	1.2281		143	0.7631	1.6964
144	0.9147	0.468		144	0.6549	1.101		144	0.6355	0.5734		144	0.923	1.2543		144	0.7123	1.2915		144	0.669	1.7611		144	0.8843	1.0192		144	0.9227	1.4759		144	0.7919	1.6972
145	0.9056	0.232		145	0.647	1.1788		145	0.6278	0.7997		145	0.8831	0.436		145	0.67	1.3024		145	0.6673	2.2002		145	0.8811	0.8828		145	0.9429	1.742		145	0.7895	1.5535
146	0.9188	0.4047		146	0.6266	1.1446		146	0.6645	0.9469		146	0.9205	1.0807		146	0.7067	1.3747		146	0.6289	1.7856		146	0.8767	1.2426		146	0.908	1.6009		146	0.7863	1.8581
147	0.8966	0.3207		147	0.6752	0.9866		147	0.6031	0.8695		147	0.9186	0.3663		147	0.6935	1.3247		147	0.6201	2.4653		147	0.8521	1.0674		147	0.9249	1.4433		147	0.8274	1.7612
148	0.8811	0.4144		148	0.6806	1.069		148	0.6511	1.0844		148	0.8755	0.6302		148	0.6931	1.2616		148	0.6445	2.3709		148	0.9171	1.0031		148	0.9297	1.4971		148	0.779	1.6548
149	0.9428	0.4937		149	0.6788	1.0746		149	0.6234	0.5681		149	0.9332	0.5557		149	0.7111	1.1472		149	0.6561	2.4509		149	0.8701	1.2691		149	0.9031	1.4302		149	0.8026	1.769
150	0.917	0.2699		150	0.6734	0.9805		150	0.6633	0.8431		150	0.9377	0.7153		150	0.6784	1.4106		150	0.6653	2.2156		150	0.8526	1.7358		150	0.9115	1.3373		150	0.8024	1.6749
151	0.9262	0.5264		151	0.6583	0.9438		151	0.6622	0.9316		151	0.9043	0.3755		151	0.678	1.3406		151	0.6457	2.4077		151	0.9194	1.603		151	0.9092	1.5575		151	0.7822	1.543
152	0.9579	0.3518		152	0.6429	1.0749		152	0.6603	0.5249		152	0.8998	0.5946		152	0.7303	1.38		152	0.6666	2.0326		152	0.892	1.5099		152	0.9138	1.0826		152	0.7929	1.5188
153	0.9052	0.3844		153	0.6658	0.9945		153	0.6338	0.3638		153	0.8792	0.3732		153	0.6709	1.4393		153	0.6245	1.8177		153	0.8734	1.6474		153	0.9211	1.48		153	0.8078	1.7318
154	0.9126	0.6806		154	0.653	1.0333		154	0.6434	0.7919		154	0.9065	1.1378		154	0.6972	1.3714		154	0.6653	1.8325		154	0.8758	1.5639		154	0.9424	1.3467		154	0.8071	1.759
155	0.9179	0.6465		155	0.6484	0.9029		155	0.6761	1.0279		155	0.9303	1.0445		155	0.6962	1.3423		155	0.6527	2.0543		155	0.8833	1.5624		155	0.8935	1.3984		155	0.802	1.7056
156	0.8926	0.4342		156	0.6455	0.9522		156	0.6612	0.9793		156	0.9261	0.4652		156	0.6619	1.2324		156	0.6454	1.8699		156	0.9007	1.6835		156	0.9251	1.4671		156	0.769	1.8941
157	0.8788	0.6125		157	0.6759	1.3596		157	0.6699	0.993		157	0.9113	1.2022		157	0.6924	1.3219		157	0.6622	2.0382		157	0.8856	1.5682		157	0.9385	1.4326		157	0.8142	1.9088
158	0.8958	0.7862		158	0.6746	1.2635		158	0.6717	1.2377		158	0.8747	0.4623		158	0.7121	1.4544		158	0.6654	1.9633		158	0.8854	1.6937		158	0.9368	1.3315		158	0.7878	1.908
159	0.8855	0.7232		159	0.6627	1.3983		159	0.6519	0.8527		159	0.911	0.3066		159	0.6751	1.3054		159	0.6523	1.9063		159	0.874	1.5686		159	0.9056	0.698		159	0.8132	1.8832
160	0.8883	0.6923		160	0.6899	1.3694		160	0.6156	0.493		160	0.8753	0.4358		160	0.695	1.3037		160	0.6417	1.9207		160	0.8798	1.5491		160	0.9431	1.0826		160	0.8155	1.8916
161	0.9317	0.6078		161	0.6578	1.2279		161	0.646	0.438		161	0.8902	0.3576		161	0.7067	1.3069		161	0.657	1.9426		161	0.8717	1.8619		161	0.9212	1.3767		161	0.8039	1.7822
162	0.9129	0.7104		162	0.6613	1.036		162	0.6269	0.8231		162	0.9113	0.6845		162	0.69	1.357		162	0.6564	2.4486		162	0.8794	1.6612		162	0.9116	1.0789		162	0.8168	1.7649
163	0.9434	0.6595		163	0.6768	1.0404		163	0.653	0.6126		163	0.8939	0.3244		163	0.7166	1.2461		163	0.6439	1.9691		163	0.8695	1.7185		163	0.9152	1.1476		163	0.8033	1.7518
164	0.9132	0.6554		164	0.6688	1.0048		164	0.6518	0.6189		164	0.8727	1.1436		164	0.6893	1.3462		164	0.6724	2.1125		164	0.8655	1.6264		164	0.911	1.0188		164	0.7901	2.0237
165	0.9126	0.723		165	0.6635	1.1531		165	0.6567	0.7427		165	0.8725	0.5147		165	0.7114	1.3571		165	0.6304	2.1443		165	0.8818	1.7355		165	0.9119	1.0983		165	0.8063	1.5402
166	0.9168	0.6243		166	0.6807	1.1139		166	0.6405	0.6737		166	0.8933	1.5576		166	0.6934	1.3545		166	0.6346	1.8879		166	0.8754	1.2268		166	0.9137	1.11		166	0.7751	1.5743
167	0.923	0.6488		167	0.6686	1.3761		167	0.6374	0.984		167	0.923	1.0585		167	0.7026	1.3269		167	0.6424	1.8263		167	0.8661	1.4193		167	0.9429	1.0256		167	0.8112	1.6245
168	0.9106	0.4482		168	0.6779	1.2436		168	0.6557	0.8961		168	0.8795	0.4418		168	0.6836	1.3314		168	0.6602	1.814		168	0.8948	1.5853		168	0.9065	1.026		168	0.7801	1.6516
169	0.9248	0.3868		169	0.6506	1.4421		169	0.6411	1.0687		169	0.9035	0.3733		169	0.6818	1.2723		169	0.6515	1.9944		169	0.884	1.4849		169	0.9186	1.0824		169	0.7891	1.5521
170	0.9277	0.5147		170	0.668	1.338		170	0.6507	1.0297		170	0.9324	1.2435		170	0.6761	1.2611		170	0.6584	2.1822		170	0.8805	1.6435		170	0.9421	1.1735		170	0.7675	1.6009
171	0.9164	0.6046		171	0.6739	1.2923		171	0.691	1.0837		171	0.9268	1.2161		171	0.7367	1.3569		171	0.6665	2.2034		171	0.8603	1.5214		171	0.9207	1.1467		171	0.8046	1.535
172	0.9307	0.6749		172	0.6486	1.1043		172	0.6771	1.0301		172	0.9208	0.5107		172	0.6905	1.3097		172	0.6571	1.8966		172	0.8978	1.699		172	0.9313	1.1451		172	0.77	1.6396
173	0.8991	0.6207		173	0.657	1.2829		173	0.6823	0.4635		173	0.9194	0.9817		173	0.6813	1.3775		173	0.664	1.7198		173	0.9112	1.6311		173	0.934	1.0365		173	0.8219	1.5855
174	0.9218	0.525		174	0.6414	1.3452		174	0.6595	0.5352		174	0.9246	0.7094		174	0.7039	1.2523		174	0.6404	1.9252		174	0.9127	1.6244		174	0.9351	1.1348		174	0.8003	1.7938
175	0.9224	0.5871		175	0.6364	1.3947		175	0.6618	0.4918		175	0.8994	1.3374		175	0.7138	1.3706		175	0.6644	1.9071		175	0.8969	1.6621		175	0.9205	1.2941		175	0.7972	1.707
176	0.8696	0.63		176	0.6502	1.3236		176	0.6699	0.684		176	0.8724	0.5248		176	0.6519	1.2466		176	0.6539	1.9707		176	0.9094	1.6745		176	0.959	0.9705		176	0.8116	1.8078
177	0.9261	0.7298		177	0.6539	1.2826		177	0.6916	0.9589		177	0.9021	1.3653		177	0.6922	1.3945		177	0.67	1.9769		177	0.8795	1.625		177	0.9407	1.0982		177	0.8021	1.8681
178	0.8952	0.6735		178	0.6715	1.3908		178	0.6799	1.0489		178	0.8733	0.4283		178	0.7086	1.3433		178	0.6652	1.8289		178	0.9044	1.7332		178	0.9297	1.0285		178	0.8014	1.8065
179	0.8912	0.5319		179	0.6929	1.3591		179	0.6739	1.0002		179	0.8954	0.5557		179	0.7165	1.3781		179	0.664	1.7884		179	0.8932	1.696		179	0.9298	1.1095		179	0.8131	1.8295
180	0.8683	0.5467		180	0.6613	1.2813		180	0.6967	0.8586		180	0.8842	0.5447		180	0.7066	1.3638		180	0.65	1.9354		180	0.8909	1.6268		180	0.9124	1.5878		180	0.7824	1.7609
181	0.8933	0.6881		181	0.6719	1.3592		181	0.6848	0.5394		181	0.9006	0.6873		181	0.7349	1.4327		181	0.663	1.9712		181	0.9205	1.7603		181	0.987	1.4759		181	0.8058	1.5196
182	0.9075	0.6465		182	0.6945	1.2741		182	0.6824	0.8986		182	0.9206	0.3963		182	0.74	1.3678		182	0.6878	1.9732		182	0.906	1.6279		182	0.9384	1.5575		182	0.8134	1.6227
183	0.9011	0.5304		183	0.6536	1.3568		183	0.6857	1.0795		183	0.8645	0.459		183	0.6995	1.4736		183	0.653	2.0176		183	0.914	1.8967		183	0.9417	1.1637		183	0.8234	1.6384
184	0.9184	0.4715		184	0.6784	1.3744		184	0.6486	0.7319		184	0.8463	0.4812		184	0.724	1.3145		184	0.6464	1.9561		184	0.9209	1.7064		184	0.9471	1.3291		184	0.8353	1.5518
185	0.9172	0.4354		185	0.6727	1.3347		185	0.6802	0.686		185	0.8466	0.3411		185	0.7083	1.2971		185	0.6597	1.8815		185	0.8928	1.5837		185	0.9653	1.1204		185	0.832	1.6007
186	0.9261	0.5872		186	0.7025	1.163		186	0.6802	0.8267		186	0.8715	0.4454		186	0.7424	1.4373		186	0.6747	1.8383		186	0.8987	1.6871		186	0.968	0.9845		186	0.8016	1.6354
187	0.9243	0.599		187	0.698	1.3573		187	0.6325	0.7715		187	0.8815	0.5779		187	0.7268	1.3258		187	0.6367	1.909		187	0.8776	1.606		187	0.9354	1.5367		187	0.8175	1.6678
188	0.9183	0.6323		188	0.6642	1.1725		188	0.629	0.7018		188	0.9221	0.8205		188	0.7195	1.2338		188	0.6639	1.8257		188	0.9041	1.5624		188	0.9361	0.915		188	0.8178	1.6305
189	0.8907	0.4733		189	0.6692	1.2124		189	0.6587	0.9017		189	0.921	0.6242		189	0.7337	1.2743		189	0.6569	1.8036		189	0.9063	1.6014		189	0.9671	0.7708		189	0.81	1.5442
190	0.9017	0.5855		190	0.6686	1.3153		190	0.6135	0.8526		190	0.8883	0.4716		190	0.7353	1.3641		190	0.6026	2.4669		190	0.9022	1.8107		190	0.9221	0.9486		190	0.8788	1.5222
191	0.8859	0.6568		191	0.7017	1.3799		191	0.6818	0.7759		191	0.8942	0.3339		191	0.7183	1.4217		191	0.6515	2.2724		191	0.8974	1.6033		191	0.9104	0.7534		191	0.8525	1.6886
192	0.9018	0.4226		192	0.6552	1.5253		192	0.6704	0.8809		192	0.8861	0.5284		192	0.7161	1.5566		192	0.6545	1.6809		192	0.9026	1.615		192	0.9133	0.884		192	0.8335	1.9764
193	0.8985	0.6567		193	0.6635	1.0958		193	0.6298	0.6829		193	0.9241	0.404		193	0.6965	1.5422		193	0.652	1.6713		193	0.956	1.6856		193	0.9439	0.6878		193	0.8178	1.774
194	0.8876	0.5487		194	0.6694	1.1327		194	0.645	0.624		194	0.9235	1.0968		194	0.712	1.3894		194	0.6514	2.5312		194	0.9065	1.6697		194	0.9205	0.7436		194	0.8404	1.8275
195	0.9097	0.6249		195	0.6394	1.1178		195	0.6539	0.8416		195	0.8907	0.5626		195	0.7476	1.5302		195	0.6617	1.8569		195	0.886	1.8329		195	0.9552	0.709		195	0.8522	1.8638
196	0.9159	0.6737		196	0.6793	1.298		196	0.6768	0.9585		196	0.8816	0.4209		196	0.7129	1.4599		196	0.646	1.8352		196	0.9185	1.4854		196	0.9565	0.8366		196	0.8414	1.8066
197	0.9464	0.6512		197	0.6584	1.3084		197	0.6697	1.076		197	0.9288	0.5853		197	0.7196	1.2558		197	0.6596	1.902		197	0.9274	1.7875		197	0.9792	0.8016		197	0.858	1.8362
198	0.9085	0.6253		198	0.6705	1.4576		198	0.6689	1.1342		198	0.926	0.5068		198	0.6978	1.4514		198	0.6509	1.7773		198	0.9308	1.7158		198	0.9168	0.8375		198	0.8464	1.8065
199	0.9142	0.6575		199	0.6997	1.1679		199	0.6806	0.5903		199	0.9102	0.5448		199	0.6931	1.3924		199	0.6518	1.9233		199	0.9046	1.9675		199	0.9745	0.5432		199	0.852	1.9245
200	0.9124	0.6723		200	0.6652	1.3413		200	0.6577	0.9879		200	0.9191	0.5241		200	0.7052	1.4663		200	0.6569	1.8565		200	0.8969	1.8329		200	0.9626	0.9309		200	0.8985	1.909
201	0.911	0.5825		201	0.7011	1.0124		201	0.6507	0.7675		201	0.8989	0.4465		201	0.6999	1.3867		201	0.678	2.4544		201	0.8925	1.8419		201	0.9538	0.6455		201	0.8513	1.7993
202	0.8894	0.7034		202	0.6892	1.2109		202	0.6497	0.8818		202	0.8931	0.6662		202	0.7544	1.527		202	0.6465	2.3154		202	0.9063	1.7075		202	0.9425	0.6153		202	0.8712	1.879
203	0.8891	0.5626		203	0.6485	1.1801		203	0.6263	0.9658		203	0.9331	1.3168		203	0.696	1.343		203	0.6619	1.8611		203	0.9255	1.5687		203	0.9545	0.6733		203	0.8349	1.918
204	0.9055	0.6486		204	0.7168	1.4053		204	0.6555	0.8839		204	0.94	0.5431		204	0.7182	1.536		204	0.6299	1.9032		204	0.8893	1.6693		204	0.9565	0.7822		204	0.8689	1.9899
205	0.8876	0.597		205	0.6872	1.1684		205	0.6846	0.7987		205	0.8542	0.3735		205	0.7052	1.411		205	0.6748	1.8944		205	0.9221	1.5712		205	0.9578	0.9616		205	0.8729	1.8129
206	0.9322	0.6104		206	0.6947	1.2915		206	0.6522	0.9607		206	0.8794	0.5142		206	0.7042	1.3503		206	0.6428	2.0055		206	0.9287	1.904		206	0.9256	0.848		206	0.8355	2.0198
207	0.9123	0.6521		207	0.6763	1.3826		207	0.6664	0.9878		207	0.8596	0.5071		207	0.7185	1.481		207	0.6455	1.849		207	0.9572	1.7433		207	0.9332	1.421		207	0.8577	1.8695
208	0.8815	0.7319		208	0.641	1.4465		208	0.6648	0.7276		208	0.8517	0.4112		208	0.7086	1.4839		208	0.6566	2.033		208	0.9089	1.6436		208	0.9405	1.1172		208	0.8614	1.8287
209	0.9504	0.452		209	0.6446	1.3751		209	0.6656	0.6132		209	0.8274	0.3007		209	0.7135	1.4316		209	0.633	1.8802		209	0.966	1.7059		209	0.9344	1.0945		209	0.8668	2.0266
210	0.8904	0.6039		210	0.6859	1.4192		210	0.6889	0.8878		210	0.8368	0.4241		210	0.7316	1.4962		210	0.643	1.9479		210	0.9364	1.7588		210	0.9575	1.1554		210	0.8661	1.8351
211	0.9095	0.6575		211	0.6672	1.4249		211	0.666	0.958		211	0.8343	0.3587		211	0.6948	1.2953		211	0.6324	1.9479		211	0.9153	1.5059		211	0.923	1.1156		211	0.8414	1.9155
212	0.8953	0.5722		212	0.6797	1.0335		212	0.6706	0.9778		212	0.8348	0.5044		212	0.7349	1.4831		212	0.6461	1.8137		212	0.9207	1.6902		212	0.9331	1.0885		212	0.8725	1.864
213	0.9216	0.6255		213	0.6924	1.3848		213	0.6672	0.8234		213	0.8136	0.3417		213	0.6978	1.3859		213	0.6287	1.8195		213	0.912	1.7185		213	0.9597	1.0494		213	0.8521	1.7382
214	0.8958	0.6402		214	0.6594	1.3543		214	0.6644	0.7118		214	0.8481	0.4441		214	0.7004	1.5189		214	0.6562	1.9621		214	0.9366	1.7803		214	0.9646	1.1227		214	0.875	1.8125
215	0.8986	0.4411		215	0.6646	1.1033		215	0.6561	0.7236		215	0.84	0.4212		215	0.7276	1.4301		215	0.6552	1.8471		215	0.8998	1.6483		215	0.935	1.1146		215	0.8487	1.731
216	0.9052	0.467		216	0.6412	1.291		216	0.6811	0.778		216	0.8577	0.5902		216	0.72	1.4618		216	0.655	1.8868		216	0.9433	1.7366		216	0.9611	1.1403		216	0.8417	1.7496
217	0.8884	0.5968		217	0.6797	1.3506		217	0.634	0.7248		217	0.8024	0.6036		217	0.7302	1.6084		217	0.6431	1.9104		217	0.9225	1.7811		217	0.9507	1.1859		217	0.8659	1.6347
218	0.9041	0.7503		218	0.6589	1.4198		218	0.6371	0.4788		218	0.8244	0.5411		218	0.7243	1.3971		218	0.6802	2.0699		218	0.9449	1.6637		218	0.935	1.2519		218	0.8657	1.7085
219	0.9227	0.7067		219	0.6745	1.3028		219	0.6436	0.6802		219	0.8726	0.5671		219	0.7399	1.4605		219	0.6643	1.7804		219	0.9379	1.6976		219	0.9436	1.0833		219	0.8297	1.6429
220	0.8924	0.5938		220	0.6708	1.3889		220	0.654	0.9809		220	0.8412	0.5096		220	0.7109	1.4125		220	0.6588	1.9719		220	0.9322	1.6777		220	0.9602	1.2234		220	0.8601	1.7861
221	0.9402	0.6803		221	0.6886	1.3814		221	0.6503	0.8255		221	0.8555	0.3851		221	0.7104	1.362		221	0.6571	1.8962		221	0.9196	1.6522		221	0.9846	1.124		221	0.8631	1.77
222	0.9242	0.6198		222	0.6543	1.3887		222	0.6692	0.7756		222	0.8373	0.6915		222	0.7517	1.4526		222	0.6662	1.9196		222	0.9063	1.8522		222	0.9796	1.1775		222	0.845	1.7985
223	0.9239	0.6175		223	0.6719	1.3517		223	0.6759	0.8172		223	0.8412	0.5757		223	0.742	1.3834		223	0.6501	1.965		223	0.95	1.6405		223	0.9489	1.1386		223	0.858	1.6771
224	0.9024	0.6703		224	0.6169	1.3604		224	0.6495	0.5095		224	0.8541	0.3863		224	0.7439	1.3521		224	0.6731	1.769		224	0.9122	1.6254		224	0.9597	1.21		224	0.8749	1.6184
225	0.9149	0.5209		225	0.6902	1.2231		225	0.6049	0.9755		225	0.8472	0.3668		225	0.7265	1.4318		225	0.6642	1.8176		225	0.9214	1.5811		225	0.973	1.1337		225	0.8661	1.6243
226	0.904	0.3078		226	0.6694	0.9663		226	0.641	0.892		226	0.8534	0.4161		226	0.7307	1.4051		226	0.6491	1.8855		226	0.9358	1.6833		226	0.9812	1.1309		226	0.8455	1.5082
227	0.8763	0.3023		227	0.6716	1.3254		227	0.6387	0.8152		227	0.848	0.5843		227	0.7577	1.4763		227	0.6999	1.9135		227	0.9306	1.7621		227	0.952	1.1074		227	0.8592	1.7051
228	0.9057	0.3248		228	0.6968	1.4288		228	0.6644	0.8905		228	0.8567	0.4229		228	0.7105	1.4472		228	0.6831	1.9115		228	0.9263	1.7781		228	0.9612	1.1223		228	0.8356	1.5669
229	0.9314	0.2999		229	0.6596	1.2759		229	0.6401	0.7946		229	0.8356	0.5551		229	0.7248	1.3643		229	0.6665	1.8868		229	0.9318	1.767		229	0.961	1.1448		229	0.8575	1.7112
230	0.9179	0.2834		230	0.6581	0.8887		230	0.6525	0.8395		230	0.8634	0.5535		230	0.7486	1.5087		230	0.65	2.0331		230	0.9131	1.8366		230	0.9644	1.2002		230	0.8305	1.6683
231	0.9309	0.4374		231	0.6768	1.1291		231	0.6833	0.8321		231	0.8358	0.6077		231	0.6726	1.4427		231	0.6728	1.948		231	0.907	1.7002		231	0.9548	1.1209		231	0.8522	1.7018
232	0.8822	0.227		232	0.6952	1.0643		232	0.6612	0.7979		232	0.8731	0.4471		232	0.724	1.3916		232	0.6609	1.9612		232	0.9175	1.7926		232	0.9131	1.1212		232	0.8594	1.6085
233	0.8936	0.2656		233	0.71	0.9591		233	0.6964	0.9063		233	0.8583	0.6484		233	0.7247	1.4858		233	0.6654	1.9155		233	0.9021	1.8241		233	0.9532	1.204		233	0.8788	1.8435
234	0.9327	0.4755		234	0.6918	0.9584		234	0.7021	0.8635		234	0.8489	0.496		234	0.7336	1.4954		234	0.6565	1.9521		234	0.9093	1.7586		234	0.9527	1.1297		234	0.884	1.8687
235	0.9445	0.2773		235	0.6724	1.0083		235	0.6689	0.8536		235	0.8531	0.3199		235	0.7168	1.4694		235	0.659	1.8536		235	0.9281	1.7075		235	0.9792	1.1687		235	0.8482	2.5835
236	0.9007	0.3647		236	0.6829	1.0831		236	0.663	1.1021		236	0.86	0.4832		236	0.7062	1.3396		236	0.666	1.9168		236	0.9323	1.6252		236	0.9527	1.2109		236	0.8397	2.6044
237	0.8861	0.225		237	0.6961	1.0271		237	0.666	1.0372		237	0.8605	0.5554		237	0.7102	1.4634		237	0.6999	1.9165		237	0.9418	1.6517		237	0.9203	1.1777		237	0.8628	2.626
238	0.8956	0.3373		238	0.6992	0.9612		238	0.6578	0.8432		238	0.8426	0.4157		238	0.7374	1.4269		238	0.6962	2.3657		238	0.9112	1.6043		238	0.9468	1.1836		238	0.8617	2.5351
239	0.9331	0.2832		239	0.6766	0.9155		239	0.6682	0.9733		239	0.8764	0.5339		239	0.6997	1.5058		239	0.6852	1.9		239	0.8824	1.7225		239	0.9411	1.1586		239	0.8658	2.6052
240	0.9288	0.2748		240	0.6822	1.3071		240	0.6563	0.5712		240	0.8921	0.5557		240	0.7179	1.5117		240	0.6592	1.9444		240	0.9415	1.7791		240	0.9603	1.1727		240	0.8675	2.5278
241	0.9084	0.4981		241	0.6982	1.2423		241	0.6767	0.7846		241	0.8561	0.626		241	0.7296	1.5038		241	0.7029	1.9309		241	0.9329	1.8217		241	0.932	1.2106		241	0.905	2.7352
242	0.8969	0.342		242	0.6736	0.9933		242	0.6645	0.7706		242	0.8694	0.5408		242	0.7116	1.3549		242	0.7073	1.8589		242	0.904	1.6739		242	0.9825	1.1332		242	0.8718	2.6003
243	0.9245	0.3285		243	0.6641	1.0713		243	0.6706	0.6223		243	0.9022	0.6083		243	0.7565	1.316		243	0.6819	1.8265		243	0.9195	1.7697		243	0.9632	1.2129		243	0.8592	2.4831
244	0.8768	0.2427		244	0.6595	0.9763		244	0.6467	0.9536		244	0.8844	0.4817		244	0.7347	1.5223		244	0.6708	1.8927		244	0.9233	1.6029		244	0.9632	1.1372		244	0.8375	2.5684
245	0.8894	0.4879		245	0.7026	0.9525		245	0.6763	0.7389		245	0.8946	0.5649		245	0.7384	1.4906		245	0.6912	1.712		245	0.935	1.5507		245	0.9606	1.1338		245	0.8896	2.7149
246	0.9088	0.5044		246	0.6943	1.0419		246	0.6547	0.6764		246	0.8787	0.3938		246	0.726	1.4773		246	0.6807	1.9075		246	0.9339	1.7287		246	0.9843	1.1391		246	0.8553	2.6241
247	0.9176	0.2238		247	0.6751	1.1284		247	0.6621	0.7619		247	0.8881	0.5714		247	0.7234	1.4104		247	0.6704	1.8544		247	0.9064	1.8507		247	0.9401	1.2187		247	0.8901	2.5428
248	0.917	0.2671		248	0.7029	1.2063		248	0.6535	0.7354		248	0.8809	0.4774		248	0.7666	1.6421		248	0.6861	1.9249		248	0.9428	1.6664		248	0.9633	1.1475		248	0.8662	2.5417
249	0.8839	0.2559		249	0.6797	1.2178		249	0.6529	0.9302		249	0.904	0.6465		249	0.713	1.5325		249	0.6677	1.7897		249	0.9199	1.7575		249	0.9531	1.1653		249	0.8689	2.6484
250	0.8996	0.6965		250	0.6647	1.0525		250	0.6775	0.7782		250	0.8745	0.4823		250	0.7284	1.3298		250	0.6811	1.8829		250	0.9031	1.5773		250	0.9437	1.0118		250	0.8822	2.6444
251	0.9094	0.5708		251	0.6701	1.0566		251	0.65	1.0275		251	0.867	0.4949		251	0.695	1.4184		251	0.7217	1.9104		251	0.9142	1.8722		251	0.9605	1.2309		251	0.8881	2.602
252	0.8694	0.4785		252	0.6828	1.1298		252	0.6372	1.1283		252	0.8912	0.5992		252	0.7029	1.4512		252	0.6978	1.9158		252	0.917	1.6711		252	0.9446	1.1629		252	0.8969	2.7271
253	0.9236	0.2452		253	0.7146	1.4096		253	0.6495	1.0702		253	0.8782	0.5843		253	0.717	1.3886		253	0.7221	1.8323		253	0.9273	1.8004		253	0.9407	1.2125		253	0.872	2.4613
254	0.8947	0.3168		254	0.7035	1.2388		254	0.6796	1.0249		254	0.8664	0.7438		254	0.7507	1.4766		254	0.6993	1.8637		254	0.8948	1.7323		254	0.94	1.1354		254	0.8916	2.5824
255	0.9299	0.2047		255	0.6937	1.3075		255	0.6698	0.977		255	0.8797	0.4931		255	0.7205	1.3811		255	0.6745	2.358		255	0.8759	1.478		255	0.9778	1.2167		255	0.8747	2.5912
256	0.9115	0.3131		256	0.693	1.4307		256	0.6911	0.9468		256	0.8945	0.7063		256	0.7234	1.4755		256	0.6802	1.8054		256	0.9143	1.6839		256	0.9719	1.1479		256	0.8884	2.5528
257	0.9298	0.235		257	0.7158	1.1589		257	0.6318	0.9167		257	0.8686	0.4592		257	0.7069	1.4416		257	0.7074	1.7769		257	0.8848	1.753		257	0.9614	1.0369		257	0.8818	2.2125
258	0.9128	0.3506		258	0.7086	1.1443		258	0.6338	1.1202		258	0.9017	0.43		258	0.7284	1.3197		258	0.6966	2.3194		258	0.905	1.7939		258	0.9334	1.2038		258	0.8706	2.3942
259	0.9087	0.3293		259	0.6775	1.0844		259	0.6666	0.8241		259	0.8581	0.6107		259	0.7096	1.44		259	0.6911	1.8775		259	0.8994	1.8042		259	0.971	1.1592		259	0.847	2.5913
260	0.9069	0.5496		260	0.6872	0.9443		260	0.6961	1.1537		260	0.8334	0.5692		260	0.7181	1.5234		260	0.7034	2.4206		260	0.9202	1.6637		260	0.9635	1.0917		260	0.8622	2.6144
261	0.9057	0.5698		261	0.7078	1.2589		261	0.6797	1.1103		261	0.8752	0.5369		261	0.7016	1.5203		261	0.7103	1.9059		261	0.9121	1.6967		261	0.9432	1.1206		261	0.8812	2.6264
262	0.9067	0.5283		262	0.6899	1.3902		262	0.6822	0.9717		262	0.8408	0.6032		262	0.7422	1.4438		262	0.6973	2.1367		262	0.9044	1.7959		262	0.9778	1.406		262	0.9022	2.5693
263	0.9142	0.2543		263	0.6793	1.4095		263	0.671	1.0214		263	0.8511	0.5196		263	0.7239	1.4997		263	0.7074	1.9747		263	0.9007	1.7911		263	0.9253	1.3033		263	0.8717	2.6255
264	0.9197	0.3129		264	0.7058	1.1307		264	0.664	0.9869		264	0.8704	0.5429		264	0.7395	1.5176		264	0.7227	1.8737		264	0.912	1.9483		264	0.9116	1.3339		264	0.8532	2.5846
265	0.8901	0.3368		265	0.7028	1.1048		265	0.668	0.9022		265	0.8518	0.5279		265	0.7423	1.4113		265	0.7224	1.8501		265	0.9161	1.7091		265	0.9753	1.3819		265	0.896	2.6729
266	0.8907	0.3075		266	0.7138	1.1178		266	0.6799	0.6158		266	0.7976	0.2291		266	0.7206	1.3252		266	0.7127	1.8795		266	0.9167	1.6275		266	0.956	1.4759		266	0.8892	2.56
267	0.9075	0.2899		267	0.6852	1.3206		267	0.6528	0.983		267	0.8685	0.3247		267	0.738	1.4428		267	0.6968	1.7222		267	0.9288	1.692		267	0.9726	1.3364		267	0.9003	2.6738
268	0.9327	0.2764		268	0.6856	0.9646		268	0.6706	0.5408		268	0.8851	0.6369		268	0.7157	1.4783		268	0.6938	1.8012		268	0.8823	1.6835		268	0.9448	1.475		268	0.889	2.5294
269	0.9075	0.4093		269	0.7135	1.2818		269	0.6949	0.6588		269	0.8576	0.432		269	0.718	1.4448		269	0.7006	1.7821		269	0.9104	1.7105		269	0.9534	1.5126		269	0.8595	2.6107
270	0.9395	0.5145		270	0.6891	1.039		270	0.6725	0.963		270	0.828	0.6603		270	0.7404	1.4482		270	0.6915	1.7009		270	0.9038	1.8579		270	0.9594	1.4033		270	0.8372	2.6448
271	0.9234	0.2672		271	0.6876	1.0552		271	0.6743	0.722		271	0.8493	0.5975		271	0.7276	1.3507		271	0.6851	2.3023		271	0.8863	1.7876		271	0.9514	1.3325		271	0.8543	2.6333
272	0.9184	0.3909		272	0.7053	0.9708		272	0.6732	0.8493		272	0.8624	0.6211		272	0.7287	1.3716		272	0.6773	1.8473		272	0.8891	1.7314		272	0.947	1.5726		272	0.8692	2.6233
273	0.914	0.3405		273	0.7043	0.979		273	0.615	0.8194		273	0.864	0.5653		273	0.7555	1.4827		273	0.7035	1.8761		273	0.9055	1.6442		273	0.9546	1.4518		273	0.87	2.6424
274	0.8835	0.2426		274	0.743	1.077		274	0.6567	0.8293		274	0.8592	0.5485		274	0.726	1.5207		274	0.7009	1.9203		274	0.8857	1.7394		274	0.9503	1.5067		274	0.8567	2.4728
275	0.9106	0.3455		275	0.6991	1.188		275	0.7048	0.7751		275	0.829	0.6924		275	0.7191	1.4964		275	0.6967	2.2036		275	0.9192	1.8762		275	0.9318	1.4838		275	0.884	2.532
276	0.9108	0.2249		276	0.6978	1.1545		276	0.7107	0.8412		276	0.8452	0.6084		276	0.7287	1.4209		276	0.6988	1.6748		276	0.8928	1.6421		276	0.973	1.5078		276	0.893	2.3519
277	0.898	0.3191		277	0.724	1.2169		277	0.6886	0.7217		277	0.8498	0.4353		277	0.7241	1.4978		277	0.6535	2.2692		277	0.9035	1.5751		277	0.9585	1.3364		277	0.9008	2.6262
278	0.9418	0.3116		278	0.6881	1.0874		278	0.6416	0.7806		278	0.8504	0.6838		278	0.7252	1.5155		278	0.6893	2.323		278	0.8828	1.7245		278	0.9452	1.5561		278	0.8734	2.686
279	0.9154	0.2735		279	0.6981	1.4959		279	0.6811	0.7109		279	0.8393	0.5887		279	0.7232	1.4545		279	0.6972	2.3385		279	0.914	1.5651		279	0.9765	1.4651		279	0.8524	2.6225
280	0.9081	0.3436		280	0.7303	1.0695		280	0.6623	0.7873		280	0.8545	0.6152		280	0.7013	1.4312		280	0.7135	2.2187		280	0.899	1.5468		280	0.9519	1.5202		280	0.8642	2.5622
281	0.9369	0.2412		281	0.746	1.0978		281	0.6923	0.6311		281	0.9018	0.3949		281	0.7285	1.3364		281	0.6905	1.7768		281	0.9395	1.6488		281	0.9574	1.5608		281	0.8792	2.6132
282	0.8997	0.3577		282	0.7094	1.0489		282	0.6985	0.5824		282	0.8915	0.5256		282	0.7591	1.4941		282	0.716	1.7554		282	0.9264	1.6459		282	1.0242	1.4635		282	0.8788	2.6011
283	0.9059	0.2746		283	0.6859	1.0858		283	0.6409	0.763		283	0.8779	0.6219		283	0.7276	1.5253		283	0.6994	2.2617		283	0.9377	1.6742		283	0.9624	1.4764		283	0.8818	2.3693
284	0.9019	0.3043		284	0.6914	1.238		284	0.6664	0.909		284	0.872	0.5317		284	0.7323	1.4468		284	0.684	2.1656		284	0.9399	1.5169		284	0.9782	1.4091		284	0.8525	2.6587
285	0.8918	0.268		285	0.6957	1.3236		285	0.6837	0.6204		285	0.8715	0.7048		285	0.7375	1.4314		285	0.7176	1.9115		285	0.9236	1.665		285	0.9588	1.4304		285	0.882	2.6169
286	0.8787	0.2083		286	0.714	1.229		286	0.6812	0.8493		286	0.9012	0.4933		286	0.714	1.3802		286	0.6707	1.931		286	0.9047	1.5208		286	0.9966	1.4955		286	0.8796	2.6576
287	0.9071	0.3281		287	0.6958	1.1239		287	0.6713	0.9372		287	0.9014	0.5767		287	0.7364	1.4876		287	0.7238	1.9369		287	0.9007	1.5123		287	0.9764	1.5142		287	0.91	2.6256
288	0.9114	0.2611		288	0.7323	1.0729		288	0.6988	0.8796		288	0.8478	0.6442		288	0.7101	1.4274		288	0.6631	1.9907		288	0.9186	1.5155		288	0.9653	1.524		288	0.8775	2.4896
289	0.8923	0.24		289	0.7275	0.9918		289	0.6626	0.7423		289	0.8552	0.7152		289	0.7198	1.3374		289	0.7108	1.9059		289	0.9211	1.6584		289	0.9618	1.4992		289	0.8687	2.6297
290	0.9344	0.3283		290	0.7189	1.0321		290	0.6796	0.7037		290	0.8658	0.6908		290	0.7123	1.32		290	0.666	2.3704		290	0.9171	1.7433		290	0.9935	1.5263		290	0.8671	2.486
291	0.907	0.3657		291	0.7048	1.145		291	0.6956	0.763		291	0.8401	0.6164		291	0.7252	1.4633		291	0.7158	1.8598		291	0.9299	1.826		291	0.9906	0.7911		291	0.8803	2.4493
292	0.8979	0.3074		292	0.7245	1.0965		292	0.7284	0.9063		292	0.8351	0.6716		292	0.712	1.3838		292	0.7248	2.3505		292	0.9002	1.6521		292	0.9819	1.6044		292	0.8838	2.2282
293	0.9193	0.2807		293	0.7088	1.0831		293	0.7151	0.7257		293	0.8512	0.7343		293	0.7451	1.4055		293	0.711	2.1685		293	0.9128	1.649		293	0.9733	1.4198		293	0.877	2.5041
294	0.8916	0.2184		294	0.7122	1.3017		294	0.6768	0.7695		294	0.8471	0.6159		294	0.7531	1.5412		294	0.7176	2.2911		294	0.9262	1.7374		294	1.0113	1.5073		294	0.865	2.4666
295	0.9247	0.3346		295	0.7312	0.9968		295	0.6771	0.7025		295	0.8542	0.6759		295	0.7111	1.3984		295	0.6946	2.1523		295	0.9262	1.7167		295	0.955	1.5142		295	0.8949	2.6081
296	0.9351	0.2918		296	0.7323	1.405		296	0.6716	0.7873		296	0.8671	0.653		296	0.7332	1.5264		296	0.7125	2.1652		296	0.9283	1.624		296	0.977	1.4207		296	0.8866	2.6133
297	0.8785	0.217		297	0.7108	1.1159		297	0.7295	0.7733		297	0.8509	0.518		297	0.7676	1.4606		297	0.7021	2.37		297	0.9322	1.6395		297	0.9871	1.5151		297	0.8931	2.615
298	0.8855	0.4146		298	0.728	1.4081		298	0.7073	0.7792		298	0.8397	0.6349		298	0.7244	1.471		298	0.7542	1.873		298	0.87	1.6486		298	0.9657	1.5833		298	0.8862	2.6531
299	0.9235	0.291		299	0.6929	0.985		299	0.6649	0.8321		299	0.8477	0.5213		299	0.7206	1.4096		299	0.7636	1.7226		299	0.893	1.5474		299	0.9875	1.2891		299	0.8505	2.4204
300	0.9152	0.2497		300	0.7279	1.0472		300	0.6871	0.8479		300	0.8233	0.6136		300	0.6863	1.4419		300	0.692	2.3175		300	0.9199	1.6387		300	0.9393	1.3381		300	0.8839	2.5022
301	0.8923	0.5279		301	0.718	1.1003		301	0.6926	0.6803		301	0.8577	0.6179		301	0.7009	1.3676		301	0.722	1.9018		301	0.9026	1.6053		301	0.9686	1.2817		301	0.8928	2.5277
																								302	0.8892	1.5639		302	0.9817	1.3385		302	0.8958	2.6952
																								303	0.9216	1.5718		303	0.9828	1.3653		303	0.8712	2.5243
																								304	0.9432	1.6068		304	0.9946	1.2529		304	0.8852	2.5097
																								305	0.9176	1.7198		305	0.988	1.3402		305	0.8741	2.6533
																								306	0.9122	1.6112		306	0.9786	1.3496		306	0.868	2.4753
																								307	0.9371	1.6009		307	0.979	1.2663		307	0.8706	2.5169
																								308	0.9064	1.7499		308	0.9698	1.2493		308	0.8653	2.5096
																								309	0.9062	1.6202		309	1.0062	1.3085		309	0.8923	2.7305
																								310	0.9378	1.6013		310	0.9603	1.3612		310	0.8978	2.4792
																								311	0.9221	1.6319		311	0.9881	1.3878		311	0.8697	2.2484

## Sheet: S30
Ring pucker analysis
PuCGE 3-keto-puerarin						PuCGE 3-keto-phlorizin						AtOGE 3-keto-phlorizin						3-keto-puerarin in solution						3-keto-phlorizin in solution
time	Q 11 3 1 5 7 8	ph 11 3 1 5 7 8	th 11 3 1 5 7 8	By 11 3 1 5 7 8		time	Q 30 27 28 25 26 10	ph 30 27 28 25 26 10	th 30 27 28 25 26 10	By 30 27 28 25 26 10		time	Q 11 3 1 5 7 8	ph 11 3 1 5 7 8	th 11 3 1 5 7 8	By 11 3 1 5 7 8		time	Q 30 27 28 25 26 10	ph 30 27 28 25 26 10	th 30 27 28 25 26 10	By 30 27 28 25 26 10		time|	Q 11 3 1 5 7 8|	ph 11 3 1 5 7 8|	th 11 3 1 5 7 8|	By 11 3 1 5 7 8|
0	0.5977	300.596	82.6623	$B_{2,5}$		0	0.645	275.356	57.9417	$^4H_5$		0	0.5339	74.4374	11.249	$^4C_1$		0	0.4856	302.551	10.6523	$^4C_1$		0	0.7389	335.22	90.197	$^OS_2$
1	0.7437	211.283	83.0548	$^1S_3$		1	0.6466	248.08	73.1243	$^{2,5}B$		1	0.5033	349.399	14.508	$^4C_1$		1	0.4521	325.767	14.066	$^4C_1$		1	0.654	341.684	90.6614	$^OS_2$
2	0.6466	355.207	87.8435	$^{3,O}B$		2	0.7092	246.951	74.9116	$^{2,5}B$		2	0.5517	304.956	5.2523	$^4C_1$		2	0.6843	49.5521	15.7354	$^4C_1$		2	0.6588	18.1637	95.3867	$^3S_1$
3	0.676	311.118	89.0729	$B_{2,5}$		3	0.7127	260.232	72.5122	$^5S_6$		3	0.6343	108.331	11.0025	$^4C_1$		3	0.5794	20.2249	16.4726	$^4C_1$		3	0.7936	347.97	88.0466	$^{3,O}B$
4	0.7326	206.357	86.8451	$^1S_3$		4	0.6926	234.632	66.8643	$^4E$		4	0.5336	281.86	2.5749	$^4C_1$		4	0.633	250.102	10.3882	$^4C_1$		4	0.6429	5.3024	93.7601	$^{3,O}B$
5	0.7004	323.586	84.2422	$^OS_2$		5	0.5533	259.302	60.8747	$^5S_6$		5	0.5397	269.422	5.0677	$^4C_1$		5	0.5891	358.761	14.2141	$^4C_1$		5	0.6957	334.136	83.8257	$^OS_2$
6	0.5973	304.709	80.3283	$B_{2,5}$		6	0.6826	244.596	76.4282	$^{2,5}B$		6	0.6151	117.427	3.0889	$^4C_1$		6	0.6181	337.038	5.1407	$^4C_1$		6	0.7386	335.515	84.0754	$^OS_2$
7	0.7279	197.55	86.0087	$^1S_3$		7	0.6367	242.708	70.5426	$^4E$		7	0.5911	299.339	18.8089	$^4C_1$		7	0.5986	345.02	15.0282	$^4C_1$		7	0.7192	336.382	85.8626	$^OS_2$
8	0.7827	334.587	86.5439	$^OS_2$		8	0.5861	258.818	67.1903	$^5S_6$		8	0.596	344.532	21.1617	$^4C_1$		8	0.5531	339.922	31.0458	$^OH_5$		8	0.6806	326.656	82.942	$^OS_2$
9	0.6203	303.648	64.124	$E_5$		9	0.666	240.114	75.8042	$^{2,5}B$		9	0.5448	300.594	22.7995	$^4C_1$		9	0.6102	8.108	19.2693	$^4C_1$		9	0.6196	332.288	88.5436	$^OS_2$
10	0.6689	206.72	85.6864	$^1S_3$		10	0.591	238.017	66.3369	$^4E$		10	0.6053	56.2163	8.0945	$^4C_1$		10	0.6092	19.6269	25.3244	$^4C_1$		10	0.6759	337.579	83.7089	$^OS_2$
11	0.7468	207.168	91.0831	$^1S_3$		11	0.5694	245.165	71.9593	$^4E$		11	0.493	316.952	15.8377	$^4C_1$		11	0.5336	344.76	18.9138	$^4C_1$		11	0.5755	359.469	96.6462	$^{3,O}B$
12	0.6478	328.213	67.1278	$^1S_6$		12	0.6748	249.56	70.6513	$^4E$		12	0.602	2.9024	10.6015	$^4C_1$		12	0.6012	27.5217	20.5449	$^4C_1$		12	0.5367	347.257	94.5034	$^{3,O}B$
13	0.6631	201.05	80.3602	$^1S_3$		13	0.6007	236.13	70.0225	$^4E$		13	0.5611	146.242	9.0222	$^4C_1$		13	0.5818	358.72	23.9777	$^4C_1$		13	0.7077	325.341	83.6796	$^OS_2$
14	0.6717	247.655	68.4591	$^4E$		14	0.5621	283.113	38.5806	$^4H_5$		14	0.5815	314.067	2.865	$^4C_1$		14	0.6208	352.049	15.9865	$^4C_1$		14	0.6454	335.2	86.9455	$^OS_2$
15	0.5164	316.315	64.5439	$^1S_6$		15	0.4947	294.836	49.089	$E_5$		15	0.6109	236.571	9.1939	$^4C_1$		15	0.6139	359.226	20.6146	$^4C_1$		15	0.7475	335.996	84.9245	$^OS_2$
16	0.7308	190.268	92.7539	$B_{3,O}$		16	0.5201	259.247	71.0675	$^5S_6$		16	0.6489	350.257	22.7889	$^4C_1$		16	0.5908	354.894	32.7453	$^OE$		16	0.5836	352.002	87.1033	$^{3,O}B$
17	0.6929	210.648	81.8132	$^1S_3$		17	0.5632	275.457	47.0747	$^4H_5$		17	0.5882	338.644	29.9511	$^OH_5$		17	0.5939	4.52	16.433	$^4C_1$		17	0.6937	329.238	83.858	$^OS_2$
18	0.6714	316.045	73.6032	$^1S_6$		18	0.4616	273.369	44.7113	$^4H_5$		18	0.6328	309.321	8.1424	$^4C_1$		18	0.6124	13.1775	27.0541	$^OH_1$		18	0.644	337.702	87.2015	$^OS_2$
19	0.7136	187.086	87.3069	$B_{3,O}$		19	0.6248	252.903	68.4916	$^5S_6$		19	0.5494	241.623	10.2847	$^4C_1$		19	0.5804	334.464	21.4477	$^4C_1$		19	0.6927	339.307	91.0198	$^OS_2$
20	0.5944	226.136	82.9585	$^{2,5}B$		20	0.4817	313.445	45.9716	$^OH_5$		20	0.5245	288.441	10.2146	$^4C_1$		20	0.6124	345.039	12.8995	$^4C_1$		20	0.6326	334.857	82.504	$^OS_2$
21	0.6319	302.07	78.9789	$B_{2,5}$		21	0.5633	282.152	50.0125	$^4H_5$		21	0.535	297.118	5.2995	$^4C_1$		21	0.5599	356.464	19.1465	$^4C_1$		21	0.74	340.476	85.0822	$^OS_2$
22	0.7153	202.21	80.38	$^1S_3$		22	0.591	243.353	66.0145	$^4E$		22	0.5063	10.0777	15.1222	$^4C_1$		22	0.6062	31.1725	20.9595	$^4C_1$		22	0.722	338.747	81.5085	$^OS_2$
23	0.6214	222.738	70.3431	$^5S_4$		23	0.5428	278.854	54.0076	$^4H_5$		23	0.5771	348.464	2.3544	$^4C_1$		23	0.5782	20.8601	17.864	$^4C_1$		23	0.6448	333.139	96.5393	$^OS_2$
24	0.7293	317.563	84.887	$^OS_2$		24	0.5173	269.513	49.2092	$^4H_5$		24	0.6035	260.006	15.4615	$^4C_1$		24	0.6005	26.091	14.6498	$^4C_1$		24	0.7322	334.645	88.0826	$^OS_2$
25	0.6916	198.471	81.0994	$^1S_3$		25	0.5728	250.115	65.0564	$^4E$		25	0.5422	11.8045	20.1743	$^4C_1$		25	0.5749	337.688	17.3326	$^4C_1$		25	0.676	330.968	86.1029	$^OS_2$
26	0.7061	195.202	87.8702	$^1S_3$		26	0.5729	283.181	63.3933	$^5S_6$		26	0.5706	177.501	10.3533	$^4C_1$		26	0.6374	14.8915	16.303	$^4C_1$		26	0.6304	329.824	78.8937	$^OS_2$
27	0.6551	320.01	79.6508	$^OS_2$		27	0.5991	267.885	49.1286	$^4H_5$		27	0.6011	178.904	3.8305	$^4C_1$		27	0.6786	39.9862	19.4789	$^4C_1$		27	0.5961	342.039	83.0028	$^OS_2$
28	0.7443	194.869	86.8735	$B_{3,O}$		28	0.6453	260.718	64.3412	$^5S_6$		28	0.5561	5.1892	7.9853	$^4C_1$		28	0.5501	316.782	8.8573	$^4C_1$		28	0.6571	342.023	91.0164	$^OS_2$
29	0.6179	204.353	87.0113	$^1S_3$		29	0.6046	286.976	65.6914	$^5S_6$		29	0.5741	337.553	3.2468	$^4C_1$		29	0.5757	5.7827	23.8214	$^4C_1$		29	0.6644	342.062	92.2196	$^OS_2$
30	0.6162	315.696	76.3248	$^1S_6$		30	0.6272	282.357	60.0107	$^5S_6$		30	0.528	332.86	16.8263	$^4C_1$		30	0.5773	340.404	33.5203	$^OH_5$		30	0.6436	350.824	88.0721	$^{3,O}B$
31	0.6152	182.803	84.3594	$B_{3,O}$		31	0.5888	280.434	56.241	$^4H_5$		31	0.6407	302.019	15.6455	$^4C_1$		31	0.6285	23.3005	6.3251	$^4C_1$		31	0.6783	335.28	79.8631	$^OS_2$
32	0.6572	204.263	89.2361	$^1S_3$		32	0.5381	290.396	55.1218	$E_5$		32	0.5649	347.493	11.3945	$^4C_1$		32	0.5773	41.173	23.1567	$^4C_1$		32	0.6387	334.001	93.9532	$^OS_2$
33	0.7336	321.191	79.8235	$^OS_2$		33	0.5451	284.462	48.4699	$^4H_5$		33	0.5017	211.091	9.6186	$^4C_1$		33	0.6928	7.4698	22.0223	$^4C_1$		33	0.6952	326.287	82.9413	$^OS_2$
34	0.6501	204.319	92.9051	$^1S_3$		34	0.5471	283.066	44.9906	$^4H_5$		34	0.5478	230.544	11.4796	$^4C_1$		34	0.5689	326.394	16.8912	$^4C_1$		34	0.6965	326.129	88.5952	$^OS_2$
35	0.6261	221.163	85.1168	$^1S_3$		35	0.5508	286.341	67.1489	$^5S_6$		35	0.5423	331.141	7.6236	$^4C_1$		35	0.6029	42.3607	13.4547	$^4C_1$		35	0.6876	326.55	83.4799	$^OS_2$
36	0.662	317.779	79.6753	$^OS_2$		36	0.6168	276.916	49.8032	$^4H_5$		36	0.4902	24.3374	14.2579	$^4C_1$		36	0.586	348.683	29.357	$^OH_5$		36	0.7351	342.468	94.4943	$^OS_2$
37	0.5925	192.978	84.2279	$B_{3,O}$		37	0.5675	297.128	53.0705	$E_5$		37	0.5356	55.9767	8.386	$^4C_1$		37	0.6281	348.318	8.2786	$^4C_1$		37	0.6391	338.419	82.3877	$^OS_2$
38	0.6529	207.901	86.7128	$^1S_3$		38	0.5662	288.431	62.527	$E_5$		38	0.6096	347.878	5.281	$^4C_1$		38	0.6746	6.144	23.2224	$^4C_1$		38	0.7091	330.109	84.6594	$^OS_2$
39	0.6131	311.371	79.0437	$B_{2,5}$		39	0.51	284.233	52.9663	$^4H_5$		39	0.5394	319.99	9.2025	$^4C_1$		39	0.6034	357.547	13.0946	$^4C_1$		39	0.687	325.047	80.1772	$^OS_2$
40	0.7035	187.556	87.8584	$B_{3,O}$		40	0.5086	282.046	38.0187	$^4H_5$		40	0.6186	273.73	11.4639	$^4C_1$		40	0.5783	350.42	24.2362	$^4C_1$		40	0.6304	337.068	83.7863	$^OS_2$
41	0.6487	239.195	72.971	$^{2,5}B$		41	0.5115	260.786	63.5986	$^5S_6$		41	0.5543	347.462	26.1172	$^4C_1$		41	0.5918	10.8442	16.9619	$^4C_1$		41	0.6539	336.985	86.9179	$^OS_2$
42	0.5686	331.024	84.4333	$^OS_2$		42	0.491	273.866	43.8392	$^4H_5$		42	0.5323	304.086	16.391	$^4C_1$		42	0.5744	2.3147	23.1322	$^4C_1$		42	0.7064	344.01	96.2636	$^OS_2$
43	0.6359	197.084	88.6586	$^1S_3$		43	0.5905	317.654	49.1496	$^OH_5$		43	0.5484	330.953	16.3827	$^4C_1$		43	0.5831	342.75	20.0764	$^4C_1$		43	0.6474	323.336	79.3351	$^OS_2$
44	0.6121	197.354	94.6995	$^1S_3$		44	0.5259	276.062	54.6531	$^4H_5$		44	0.5402	291.574	9.8385	$^4C_1$		44	0.6278	334.244	16.3	$^4C_1$		44	0.5712	339.738	81.1003	$^OS_2$
45	0.6563	308.928	74.3635	$B_{2,5}$		45	0.5179	277.595	37.2931	$^4H_5$		45	0.4817	233.497	10.7897	$^4C_1$		45	0.5441	351.47	17.1541	$^4C_1$		45	0.6866	338.527	76.2781	$^1S_6$
46	0.6676	193.568	84.0553	$B_{3,O}$		46	0.5288	296.93	47.3973	$E_5$		46	0.5552	304.903	13.6379	$^4C_1$		46	0.5518	320.358	18.6643	$^4C_1$		46	0.6966	346.75	92.6002	$^{3,O}B$
47	0.714	188.881	82.5379	$B_{3,O}$		47	0.6035	269.392	70.8769	$^5S_6$		47	0.5887	62.1538	10.0153	$^4C_1$		47	0.6145	354.792	23.1571	$^4C_1$		47	0.6528	331.361	83.1359	$^OS_2$
48	0.5517	301.058	69.94	$E_5$		48	0.6114	277.254	59.7612	$^5S_6$		48	0.6799	3.3023	4.2484	$^4C_1$		48	0.5956	345.172	15.5213	$^4C_1$		48	0.6292	336.744	71.9989	$^1S_6$
49	0.6844	188.107	84.0944	$B_{3,O}$		49	0.5416	288.944	51.3251	$E_5$		49	0.5634	341.608	9.4385	$^4C_1$		49	0.5579	7.2096	21.7596	$^4C_1$		49	0.6906	342.177	82.2193	$^OS_2$
50	0.7477	177.184	92.1862	$B_{3,O}$		50	0.561	260.245	79.216	$^1S_5$		50	0.5923	214.782	1.1039	$^4C_1$		50	0.5293	299.353	12.3922	$^4C_1$		50	0.6042	347.257	85.3786	$^{3,O}B$
51	0.5904	303.731	69.6451	$E_5$		51	0.5368	269.123	46.851	$^4H_5$		51	0.5568	326.008	13.4115	$^4C_1$		51	0.6031	325.311	27.3811	$^OH_5$		51	0.6885	337.802	89.0719	$^OS_2$
52	0.6326	194.567	93.7782	$B_{3,O}$		52	0.5804	265.366	57.3955	$^4H_5$		52	0.5792	127.58	9.3719	$^4C_1$		52	0.6487	268.653	6.273	$^4C_1$		52	0.6054	338.816	89.832	$^OS_2$
53	0.6045	177.806	95.85	$B_{3,O}$		53	0.6016	254.393	68.1132	$^5S_6$		53	0.5221	355.272	10.4967	$^4C_1$		53	0.6191	28.2699	14.0339	$^4C_1$		53	0.5198	335.133	88.3026	$^OS_2$
54	0.6912	307.017	80.0026	$B_{2,5}$		54	0.6383	275.041	49.6732	$^4H_5$		54	0.5695	292.473	4.8245	$^4C_1$		54	0.5899	12.9819	21.1405	$^4C_1$		54	0.593	336.124	86.3966	$^OS_2$
55	0.6288	185.923	90.8681	$B_{3,O}$		55	0.5261	295.282	55.2952	$E_5$		55	0.5609	343.831	15.5579	$^4C_1$		55	0.5786	329.84	19.989	$^4C_1$		55	0.611	329.043	85.7505	$^OS_2$
56	0.6577	174.408	102.425	$B_{3,O}$		56	0.6395	264.112	64.6475	$^5S_6$		56	0.5628	335.727	12.3421	$^4C_1$		56	0.5655	5.5809	20.7013	$^4C_1$		56	0.5059	324.732	73.8444	$^1S_6$
57	0.6061	317.776	77.663	$^1S_6$		57	0.5271	287.293	50.8263	$E_5$		57	0.6089	204.604	11.2074	$^4C_1$		57	0.6254	309.137	13.9489	$^4C_1$		57	0.7116	321.017	82.414	$^OS_2$
58	0.6448	174.527	94.6172	$B_{3,O}$		58	0.5946	287.903	51.1296	$E_5$		58	0.5434	5.6199	5.3667	$^4C_1$		58	0.6072	76.231	11.894	$^4C_1$		58	0.6586	330.169	77.5278	$^1S_6$
59	0.7242	181.615	91.9147	$B_{3,O}$		59	0.5756	288.166	59.1647	$E_5$		59	0.5179	316.554	14.2388	$^4C_1$		59	0.5614	350.655	19.9834	$^4C_1$		59	0.6299	330.89	85.7663	$^OS_2$
60	0.5067	304.063	47.3964	$E_5$		60	0.5488	293.947	42.4741	$E_5$		60	0.51	44.7543	10.4522	$^4C_1$		60	0.6325	12.3852	24.7026	$^4C_1$		60	0.6543	339.67	86.6786	$^OS_2$
61	0.7132	203.44	87.2932	$^1S_3$		61	0.5961	277.626	55.4783	$^4H_5$		61	0.5888	14.1758	18.4035	$^4C_1$		61	0.5801	337.839	26.1545	$^OH_5$		61	0.57	330.377	76.1216	$^1S_6$
62	0.7361	191.736	85.5312	$B_{3,O}$		62	0.5319	260.246	65.9703	$^5S_6$		62	0.5304	330.485	10.921	$^4C_1$		62	0.5201	350.747	12.8143	$^4C_1$		62	0.6029	338.66	79.9444	$^OS_2$
63	0.484	313.412	35.5288	$^OH_5$		63	0.5546	279.631	54.3266	$^4H_5$		63	0.6034	295.209	6.2711	$^4C_1$		63	0.6382	48.5243	10.1031	$^4C_1$		63	0.603	341.487	80.5592	$^OS_2$
64	0.6731	199.976	90.6937	$^1S_3$		64	0.6064	276.197	63.7603	$^5S_6$		64	0.5172	50.2631	6.3738	$^4C_1$		64	0.5672	7.2735	20.9147	$^4C_1$		64	0.6816	33.8678	94.0759	$^3S_1$
65	0.6768	189.012	87.2121	$B_{3,O}$		65	0.6638	252.84	66.9316	$^5S_6$		65	0.5625	42.4734	6.5935	$^4C_1$		65	0.5649	35.6903	9.0034	$^4C_1$		65	0.6328	43.6537	105.226	$^4S_5$
66	0.5202	317.844	74.8569	$^1S_6$		66	0.4661	271.386	41.6421	$^4H_5$		66	0.5373	42.0127	10.5259	$^4C_1$		66	0.6031	53.8483	17.8583	$^4C_1$		66	0.6472	32.7732	91.4982	$^3S_1$
67	0.7812	192.54	88.6714	$B_{3,O}$		67	0.4766	283.371	48.6556	$^4H_5$		67	0.533	20.3753	19.5864	$^4C_1$		67	0.5682	348.802	19.7757	$^4C_1$		67	0.6535	21.8832	96.8579	$^3S_1$
68	0.6968	183.88	94.5708	$B_{3,O}$		68	0.6297	252.985	69.2394	$^5S_6$		68	0.5384	331.755	24.6446	$^4C_1$		68	0.5546	10.1911	11.9354	$^4C_1$		68	0.6319	14.224	97.2397	$^{3,O}B$
69	0.6227	311.506	64.2211	$E_5$		69	0.581	288.969	42.3551	$E_5$		69	0.591	72.0392	11.9971	$^4C_1$		69	0.679	350.062	5.1553	$^4C_1$		69	0.6571	33.131	104.692	$^4S_5$
70	0.601	183.501	91.6732	$B_{3,O}$		70	0.6114	288.793	63.807	$E_5$		70	0.5746	310.064	31.8055	$^OH_5$		70	0.6053	335.927	1.3019	$^4C_1$		70	0.6579	27.5689	98.9136	$^3S_1$
71	0.6415	177.109	98.2929	$B_{3,O}$		71	0.6287	267.571	57.0529	$^4H_5$		71	0.4469	268.876	20.8113	$^4C_1$		71	0.6076	70.1672	4.7349	$^4C_1$		71	0.6827	35.3968	95.6506	$^3S_1$
72	0.5623	347.406	5.6312	$^4C_1$		72	0.556	291.846	39.5173	$E_5$		72	0.5121	319.36	23.3481	$^4C_1$		72	0.6625	46.5017	9.0914	$^4C_1$		72	0.6186	29.695	101.215	$^3S_1$
73	0.6904	193.395	85.6703	$B_{3,O}$		73	0.5861	281.623	64.4505	$^5S_6$		73	0.6271	278.697	4.0673	$^4C_1$		73	0.5871	354.565	14.059	$^4C_1$		73	0.6173	57.5813	93.6773	$B_{1,4}$
74	0.6698	191.613	94.3698	$B_{3,O}$		74	0.5412	244.556	63.7066	$^4E$		74	0.5294	287.441	10.2358	$^4C_1$		74	0.5498	338.274	20.5731	$^4C_1$		74	0.691	35.559	103.54	$^4S_5$
75	0.5628	310.82	57.2558	$E_5$		75	0.5605	294.968	51.5478	$E_5$		75	0.5189	7.7165	2.9073	$^4C_1$		75	0.4749	8.5821	20.4241	$^4C_1$		75	0.7359	35.8867	88.6314	$^3S_1$
76	0.726	201.349	84.2798	$^1S_3$		76	0.5399	281.961	50.7117	$^4H_5$		76	0.5293	315.168	17.1886	$^4C_1$		76	0.6012	355.486	4.4999	$^4C_1$		76	0.6802	27.411	90.6025	$^3S_1$
77	0.6321	210.206	87.7182	$^1S_3$		77	0.5457	260.701	66.6976	$^5S_6$		77	0.4945	348.196	20.2917	$^4C_1$		77	0.6538	24.6397	14.7843	$^4C_1$		77	0.545	35.276	93.8355	$^3S_1$
78	0.6186	311.412	70.8978	$^1S_6$		78	0.5412	275.47	46.7417	$^4H_5$		78	0.4806	311.072	21.8267	$^4C_1$		78	0.6539	3.8016	14.4793	$^4C_1$		78	0.6589	28.3448	89.518	$^3S_1$
79	0.7085	180.968	93.639	$B_{3,O}$		79	0.5288	283.09	47.6831	$^4H_5$		79	0.5521	333.772	27.9038	$^OH_5$		79	0.5781	347.202	20.8172	$^4C_1$		79	0.5499	33.7225	102.061	$^4S_5$
80	0.7381	208.327	83.0255	$^1S_3$		80	0.5082	293.636	65.2753	$E_5$		80	0.5765	356.218	13.0151	$^4C_1$		80	0.6764	11.5473	16.7406	$^4C_1$		80	0.5907	20.3021	105.739	$^4S_5$
81	0.6211	312.705	61.4269	$E_5$		81	0.4997	282.585	37.2478	$^4H_5$		81	0.5656	329.206	21.2213	$^4C_1$		81	0.6399	5.1943	16.2187	$^4C_1$		81	0.6268	21.3735	95.4339	$^3S_1$
82	0.6234	178.642	90.5187	$B_{3,O}$		82	0.4294	279.851	62.5646	$^5S_6$		82	0.5704	334.18	20.4964	$^4C_1$		82	0.5733	325.493	11.4514	$^4C_1$		82	0.6362	34.5731	96.3648	$^3S_1$
83	0.724	195.095	82.7915	$^1S_3$		83	0.465	297.788	57.1249	$E_5$		83	0.5779	273.995	11.9397	$^4C_1$		83	0.5813	349.3	34.3139	$^OH_5$		83	0.5972	11.0024	105.535	$^{3,O}B$
84	0.559	282.804	68.2485	$^5S_6$		84	0.5242	280.389	43.4329	$^4H_5$		84	0.5699	319.837	28.7728	$^OH_5$		84	0.5555	298.97	14.1709	$^4C_1$		84	0.6078	40.0567	108.589	$^4S_5$
85	0.6001	194.331	86.3955	$B_{3,O}$		85	0.538	298.21	50.1579	$E_5$		85	0.5436	296.852	33.142	$E_5$		85	0.5565	353.926	19.2793	$^4C_1$		85	0.6002	35.0099	91.1438	$^3S_1$
86	0.6736	186.516	90.6689	$B_{3,O}$		86	0.5421	279.959	59.6212	$^5S_6$		86	0.4915	326.817	18.0744	$^4C_1$		86	0.6351	306.548	19.4886	$^4C_1$		86	0.6708	35.0446	88.0505	$^3S_1$
87	0.576	298.115	24.1181	$^4C_1$		87	0.5234	280.452	51.0173	$^4H_5$		87	0.5617	310.833	23.2979	$^4C_1$		87	0.6306	18.2316	9.7975	$^4C_1$		87	0.6448	29.608	91.5462	$^3S_1$
88	0.6706	176.722	92.9263	$B_{3,O}$		88	0.5609	288.599	47.2457	$E_5$		88	0.5575	344.373	23.0383	$^4C_1$		88	0.5986	33.7387	11.6428	$^4C_1$		88	0.517	21.263	88.1505	$^3S_1$
89	0.6113	186.137	88.6319	$B_{3,O}$		89	0.5179	270.549	47.684	$^4H_5$		89	0.5136	302.655	21.6349	$^4C_1$		89	0.6521	53.9857	11.0094	$^4C_1$		89	0.6543	60.3451	90.9761	$B_{1,4}$
90	0.6026	310.352	63.9251	$E_5$		90	0.6257	280.858	43.4049	$^4H_5$		90	0.5629	293.589	29.7883	$E_5$		90	0.6121	347.319	9.1989	$^4C_1$		90	0.5564	60.7187	100.558	$B_{1,4}$
91	0.7153	198.4	86.4543	$^1S_3$		91	0.482	293.469	60.7087	$E_5$		91	0.5318	317.005	15.1183	$^4C_1$		91	0.601	337.9	18.6863	$^4C_1$		91	0.6491	19.0215	89.8355	$^3S_1$
92	0.5901	184.619	89.4448	$B_{3,O}$		92	0.5371	287.23	63.5228	$E_5$		92	0.4644	356.924	25.1919	$^4C_1$		92	0.588	336.588	4.1053	$^4C_1$		92	0.5794	16.9162	102.68	$^4S_5$
93	0.5515	302.082	73.0056	$B_{2,5}$		93	0.5695	263.111	41.5982	$^4H_5$		93	0.4943	305.103	24.9383	$^4C_1$		93	0.6673	20.6177	11.2227	$^4C_1$		93	0.5876	4.0185	89.5316	$^{3,O}B$
94	0.6931	199.41	81.86	$^1S_3$		94	0.5161	278.069	49.2195	$^4H_5$		94	0.5781	253.628	13.0862	$^4C_1$		94	0.595	351.471	5.9159	$^4C_1$		94	0.562	21.2095	90.7414	$^3S_1$
95	0.6398	190.57	102.127	$B_{3,O}$		95	0.6089	270.643	56.8918	$^4H_5$		95	0.5408	323.858	21.8575	$^4C_1$		95	0.5818	355.581	17.6778	$^4C_1$		95	0.6719	36.036	97.487	$^3S_1$
96	0.5926	308.091	66.3836	$E_5$		96	0.5219	293.108	45.3005	$E_5$		96	0.536	287.045	7.7793	$^4C_1$		96	0.6333	23.8232	21.444	$^4C_1$		96	0.62	26.8669	93.8543	$^3S_1$
97	0.6941	181.519	90.3199	$B_{3,O}$		97	0.5056	278.699	57.2221	$^4H_5$		97	0.5806	99.041	2.955	$^4C_1$		97	0.5916	352.04	6.3379	$^4C_1$		97	0.6422	36.2672	104.912	$^4S_5$
98	0.7369	177.464	95.5857	$B_{3,O}$		98	0.5436	276.338	53.6532	$^4H_5$		98	0.6217	48.8284	4.6662	$^4C_1$		98	0.5989	326.615	11.223	$^4C_1$		98	0.5666	30.046	91.0861	$^3S_1$
99	0.5867	305.493	66.2917	$E_5$		99	0.5891	269.886	53.3128	$^4H_5$		99	0.5671	1.7158	22.6596	$^4C_1$		99	0.6045	317.197	12.175	$^4C_1$		99	0.6371	31.5937	95.037	$^3S_1$
100	0.6285	185.028	97.0821	$B_{3,O}$		100	0.5635	278.946	56.0888	$^4H_5$		100	0.5414	28.3401	4.5683	$^4C_1$		100	0.5825	339.3	13.329	$^4C_1$		100	0.6942	29.2112	100.428	$^3S_1$
101	0.7424	205.27	87.2855	$^1S_3$		101	0.5415	268.297	50.1327	$^4H_5$		101	0.5632	62.7298	8.7507	$^4C_1$		101	0.6016	324.081	12.3684	$^4C_1$		101	0.6038	27.5103	94.875	$^3S_1$
102	0.5292	308.775	70.7951	$E_5$		102	0.5738	278.347	43.4316	$^4H_5$		102	0.5364	338.042	19.525	$^4C_1$		102	0.5712	35.1871	13.4553	$^4C_1$		102	0.5638	31.4171	95.9886	$^3S_1$
103	0.6756	198.633	89.6338	$^1S_3$		103	0.5568	290.567	63.2573	$E_5$		103	0.5875	347.008	19.8962	$^4C_1$		103	0.7357	273.825	78.0581	$^5S_6$		103	0.6395	31.0618	104.569	$^4S_5$
104	0.5881	191.283	89.287	$B_{3,O}$		104	0.5885	281.67	52.3983	$^4H_5$		104	0.5515	311.653	15.3724	$^4C_1$		104	0.5517	4.3619	5.13	$^4C_1$		104	0.5935	31.6071	91.649	$^3S_1$
105	0.4539	295.659	61.7747	$E_5$		105	0.5366	289.461	46.5628	$E_5$		105	0.5421	13.4234	30.2874	$^OH_1$		105	0.543	7.0918	13.8055	$^4C_1$		105	0.6445	24.8609	103.951	$^4S_5$
106	0.6205	205.26	86.9576	$^1S_3$		106	0.5082	271.194	59.8646	$^5S_6$		106	0.5775	325.945	18.5281	$^4C_1$		106	0.6531	286.478	13.4608	$^4C_1$		106	0.622	27.8259	102.322	$^4S_5$
107	0.7458	190.621	92.0872	$B_{3,O}$		107	0.5089	296.094	62.0786	$E_5$		107	0.6039	57.3232	14.5162	$^4C_1$		107	0.6231	325.094	19.7119	$^4C_1$		107	0.7029	46.5873	91.7079	$B_{1,4}$
108	0.4847	315.584	20.5554	$^4C_1$		108	0.5439	280.574	47.436	$^4H_5$		108	0.5297	334.656	21.5302	$^4C_1$		108	0.5944	309.114	11.7868	$^4C_1$		108	0.6521	31.9852	99.9861	$^3S_1$
109	0.6901	193.767	74.4312	$^5S_4$		109	0.5576	289.933	57.3378	$E_5$		109	0.5521	323.087	21.0239	$^4C_1$		109	0.6822	340.937	11.2283	$^4C_1$		109	0.6076	18.7775	95.9796	$^3S_1$
110	0.7033	192.566	88.8147	$B_{3,O}$		110	0.5669	273.505	58.3904	$^4H_5$		110	0.5434	352.137	23.8566	$^4C_1$		110	0.5776	13.5976	6.1017	$^4C_1$		110	0.6457	37.9947	100.14	$^3S_1$
111	0.5445	288.964	17.9366	$^4C_1$		111	0.4718	271.154	40.2902	$^4H_5$		111	0.573	16.9722	17.944	$^4C_1$		111	0.6436	329.733	18.1715	$^4C_1$		111	0.5903	44.7224	101.758	$^4S_5$
112	0.6055	186.321	87.5475	$B_{3,O}$		112	0.5541	289.826	58.6432	$E_5$		112	0.5615	5.9675	17.7773	$^4C_1$		112	0.623	322.698	6.5688	$^4C_1$		112	0.6238	44.2928	98.0422	$^3S_1$
113	0.6013	196.915	101.966	$^2S_1$		113	0.5913	246.826	71.6493	$^4E$		113	0.6038	310.976	8.4679	$^4C_1$		113	0.6433	23.4249	2.6366	$^4C_1$		113	0.6641	31.3514	91.961	$^3S_1$
114	0.627	306.503	70.8145	$E_5$		114	0.5075	289.468	29.7712	$^4H_5$		114	0.4866	330.619	18.0396	$^4C_1$		114	0.6132	348.029	10.6189	$^4C_1$		114	0.6296	18.5838	96.1746	$^3S_1$
115	0.692	194.384	87.8767	$B_{3,O}$		115	0.5799	268.738	57.315	$^4H_5$		115	0.5308	329.188	11.0671	$^4C_1$		115	0.6172	348.185	14.0129	$^4C_1$		115	0.6292	27.2863	96.0757	$^3S_1$
116	0.7028	192.345	83.8107	$B_{3,O}$		116	0.5927	276.248	56.5467	$^4H_5$		116	0.5714	51.2619	10.5757	$^4C_1$		116	0.5195	350.957	25.4325	$^4C_1$		116	0.579	40.5365	88.9876	$^3S_1$
117	0.597	299.947	56.3172	$E_5$		117	0.549	264.062	49.6999	$^4H_5$		117	0.528	318.828	14.1922	$^4C_1$		117	0.561	12.8235	8.304	$^4C_1$		117	0.6513	23.2596	98.5098	$^3S_1$
118	0.6157	189.697	92.552	$B_{3,O}$		118	0.5999	301.756	58.699	$E_5$		118	0.4535	86.9925	20.4828	$^4C_1$		118	0.6304	5.6894	11.463	$^4C_1$		118	0.6027	34.1073	100.086	$^3S_1$
119	0.6975	203.525	81.7772	$^1S_3$		119	0.6592	247.008	66.1803	$^4E$		119	0.5428	104.418	13.1312	$^4C_1$		119	0.6409	348.485	13.1316	$^4C_1$		119	0.509	35.8327	101.29	$^4S_5$
120	0.6005	300.17	62.6421	$E_5$		120	0.5151	275.011	53.4854	$^4H_5$		120	0.5373	339.191	5.1493	$^4C_1$		120	0.6427	41.4225	5.5693	$^4C_1$		120	0.5854	62.4372	86.4605	$B_{1,4}$
121	0.7115	193.063	85.8494	$B_{3,O}$		121	0.5698	286.363	62.5935	$E_5$		121	0.5714	51.7476	4.3166	$^4C_1$		121	0.6174	46.1133	5.1159	$^4C_1$		121	0.5829	45.4789	88.4297	$B_{1,4}$
122	0.6936	186.988	94.7592	$B_{3,O}$		122	0.6202	262.216	57.7484	$^4H_5$		122	0.5507	16.3197	6.9623	$^4C_1$		122	0.6173	16.5301	7.4109	$^4C_1$		122	0.6733	39.4394	82.2459	$^3S_1$
123	0.5909	302.124	63.8376	$E_5$		123	0.5694	279.944	30.6612	$^4H_5$		123	0.5926	333.611	11.571	$^4C_1$		123	0.5482	318.595	6.0142	$^4C_1$		123	0.6537	34.647	95.0377	$^3S_1$
124	0.641	198.269	92.1764	$^1S_3$		124	0.5869	273.962	42.4133	$^4H_5$		124	0.5293	326.062	29.8884	$^OH_5$		124	0.6796	312.557	6.1242	$^4C_1$		124	0.6052	36.3991	93.8676	$^3S_1$
125	0.7671	193.494	99.6469	$B_{3,O}$		125	0.6633	261.018	69.9923	$^5S_6$		125	0.5022	326.354	22.5909	$^4C_1$		125	0.6069	91.155	3.4105	$^4C_1$		125	0.663	38.8667	90.4308	$^3S_1$
126	0.5079	316.707	68.4616	$^1S_6$		126	0.4733	286.736	46.4321	$E_5$		126	0.5118	357.502	28.7098	$^OE$		126	0.596	17.6145	10.2975	$^4C_1$		126	0.6857	27.67	93.2583	$^3S_1$
127	0.6632	196.997	83.118	$^1S_3$		127	0.5776	273.29	49.7311	$^4H_5$		127	0.4007	328.619	19.3641	$^4C_1$		127	0.5735	337.394	7.7434	$^4C_1$		127	0.6001	31.9183	95.4333	$^3S_1$
128	0.5535	188.534	93.6894	$B_{3,O}$		128	0.5695	270.288	65.843	$^5S_6$		128	0.5534	294.42	9.3853	$^4C_1$		128	0.6043	42.049	6.8395	$^4C_1$		128	0.6269	44.8484	84.3742	$^3S_1$
129	0.6553	311.397	68.0038	$E_5$		129	0.4077	274.655	44.5013	$^4H_5$		129	0.5459	359.14	22.8229	$^4C_1$		129	0.6577	27.7784	10.8339	$^4C_1$		129	0.5598	46.9299	96.8304	$B_{1,4}$
130	0.6432	183.674	93.5193	$B_{3,O}$		130	0.6228	289.492	44.442	$E_5$		130	0.5985	329.733	21.4216	$^4C_1$		130	0.6606	79.3423	10.8834	$^4C_1$		130	0.5761	30.5725	94.2985	$^3S_1$
131	0.721	197.827	94.4133	$^1S_3$		131	0.5907	264.604	60.9901	$^5S_6$		131	0.5461	25.924	16.4794	$^4C_1$		131	0.597	354.591	14.6346	$^4C_1$		131	0.5928	26.1075	95.9361	$^3S_1$
132	0.6282	27.9659	10.4001	$^4C_1$		132	0.4926	285.959	44.2414	$^4H_5$		132	0.4761	326.317	12.7203	$^4C_1$		132	0.6079	7.4322	28.9063	$^OH_1$		132	0.5762	30.4256	90.8495	$^3S_1$
133	0.6113	196.174	91.1737	$^1S_3$		133	0.5935	288.616	60.1284	$E_5$		133	0.5778	334.667	13.0862	$^4C_1$		133	0.6028	54.5511	11.9292	$^4C_1$		133	0.6635	41.0238	92.497	$^3S_1$
134	0.7911	193.608	85.1571	$B_{3,O}$		134	0.5381	263.09	71.2902	$^5S_6$		134	0.5676	70.4892	12.1658	$^4C_1$		134	0.6351	350.112	8.1203	$^4C_1$		134	0.6007	42.0731	97.8044	$^3S_1$
135	0.5726	307.414	56.1172	$E_5$		135	0.5208	282.923	37.2755	$^4H_5$		135	0.553	118.793	0.7885	$^4C_1$		135	0.5962	347.625	18.5683	$^4C_1$		135	0.6373	28.2582	91.3809	$^3S_1$
136	0.6396	211.503	90.8354	$^1S_3$		136	0.51	272.322	35.4919	$^4H_5$		136	0.4252	324.276	43.4003	$^OH_5$		136	0.608	200.587	5.0572	$^4C_1$		136	0.565	37.6435	95.1337	$^3S_1$
137	0.7242	195.319	88.5488	$^1S_3$		137	0.6159	262.231	69.0292	$^5S_6$		137	0.5925	348.228	18.9519	$^4C_1$		137	0.6376	23.087	15.1176	$^4C_1$		137	0.6367	39.2999	94.1258	$^3S_1$
138	0.586	289.786	71.6294	$^5S_6$		138	0.5593	270.277	50.4756	$^4H_5$		138	0.5709	343.63	17.4057	$^4C_1$		138	0.5922	72.3127	9.9077	$^4C_1$		138	0.7038	39.1083	90.8426	$^3S_1$
139	0.6886	180.947	92.1029	$B_{3,O}$		139	0.5003	278.708	44.1056	$^4H_5$		139	0.4324	286.641	18.9635	$^4C_1$		139	0.6221	16.56	17.5042	$^4C_1$		139	0.6104	44.6755	87.7636	$^3S_1$
140	0.6515	185.324	88.281	$B_{3,O}$		140	0.642	254.822	70.2272	$^5S_6$		140	0.5374	345.672	28.0868	$^OH_5$		140	0.5498	33.6123	9.285	$^4C_1$		140	0.6802	33.0966	96.103	$^3S_1$
141	0.533	290.676	57.3932	$E_5$		141	0.5584	279.039	53.0066	$^4H_5$		141	0.6123	17.1657	19.3453	$^4C_1$		141	0.52	331.401	10.7922	$^4C_1$		141	0.5799	56.0901	97.5623	$B_{1,4}$
142	0.6018	191.951	83.2092	$B_{3,O}$		142	0.5609	272.961	60.4957	$^5S_6$		142	0.5364	332.833	33.6675	$^OH_5$		142	0.6193	36.4457	18.1344	$^4C_1$		142	0.6221	44.7816	99.7331	$^3S_1$
143	0.7279	195.563	85.8475	$^1S_3$		143	0.6661	256.94	68.0559	$^5S_6$		143	0.4624	340.56	25.4625	$^4C_1$		143	0.6296	50.263	8.707	$^4C_1$		143	0.6377	30.6089	97.5891	$^3S_1$
144	0.5718	44.8865	15.8437	$^4C_1$		144	0.4669	272.482	36.8471	$^4H_5$		144	0.5605	4.6932	21.9645	$^4C_1$		144	0.5842	141.566	3.7899	$^4C_1$		144	0.6222	37.086	86.4742	$^3S_1$
145	0.7448	194.745	86.9422	$B_{3,O}$		145	0.6101	286.611	61.1961	$E_5$		145	0.5589	325.981	22.8428	$^4C_1$		145	0.6356	356.635	6.4706	$^4C_1$		145	0.6446	35.2718	89.1044	$^3S_1$
146	0.6868	177.291	98.7529	$B_{3,O}$		146	0.629	257.347	67.0477	$^5S_6$		146	0.6014	330.669	19.9518	$^4C_1$		146	0.6132	3.4922	15.0276	$^4C_1$		146	0.5447	25.5806	89.0975	$^3S_1$
147	0.5009	300.738	37.2275	$E_5$		147	0.5273	277.002	48.7165	$^4H_5$		147	0.5778	359.984	12.5891	$^4C_1$		147	0.6537	29.7704	16.0329	$^4C_1$		147	0.6136	26.9745	87.9233	$^3S_1$
148	0.6873	199.043	81.5367	$^1S_3$		148	0.5673	279.572	46.7641	$^4H_5$		148	0.5273	279.743	25.4287	$^4C_1$		148	0.585	327.313	14.9401	$^4C_1$		148	0.6365	30.2599	78.0425	$^1S_2$
149	0.6554	195.33	94.2892	$^1S_3$		149	0.5214	277.227	48.2417	$^4H_5$		149	0.4886	358.593	6.3998	$^4C_1$		149	0.6459	6.4466	10.7822	$^4C_1$		149	0.6809	42.5783	91.6708	$^3S_1$
150	0.5715	301.824	54.3086	$E_5$		150	0.5025	277.39	54.3373	$^4H_5$		150	0.432	300.909	35.2369	$E_5$		150	0.6312	331.817	3.1066	$^4C_1$		150	0.6222	32.8836	93.8331	$^3S_1$
151	0.6509	194.095	88.4238	$B_{3,O}$		151	0.5468	288.274	57.8648	$E_5$		151	0.5774	328.07	11.5635	$^4C_1$		151	0.6138	118.067	7.8816	$^4C_1$		151	0.6516	36.7835	94.3136	$^3S_1$
152	0.7085	189.96	94.0891	$B_{3,O}$		152	0.5992	264.485	68.6601	$^5S_6$		152	0.6124	28.6296	13.1569	$^4C_1$		152	0.6306	327.044	12.9213	$^4C_1$		152	0.6501	48.4279	84.2	$B_{1,4}$
153	0.523	297.254	50.0295	$E_5$		153	0.5151	280.636	38.2721	$^4H_5$		153	0.5119	329.974	19.5451	$^4C_1$		153	0.5701	21.1363	8.2751	$^4C_1$		153	0.6219	42.5718	86.5762	$^3S_1$
154	0.6768	185.765	87.1227	$B_{3,O}$		154	0.5717	264.826	45.4327	$^4H_5$		154	0.5785	302.742	23.8518	$^4C_1$		154	0.6125	328.134	18.2581	$^4C_1$		154	0.7309	33.9234	97.4091	$^3S_1$
155	0.6628	203.969	84.9154	$^1S_3$		155	0.5664	265.26	69.8736	$^5S_6$		155	0.5305	298.76	13.1066	$^4C_1$		155	0.5886	7.8981	8.5443	$^4C_1$		155	0.5982	30.9256	96.3118	$^3S_1$
156	0.5924	291.546	53.7603	$E_5$		156	0.5397	264.442	38.2101	$^4H_5$		156	0.5143	341.647	8.9904	$^4C_1$		156	0.6395	357.815	7.502	$^4C_1$		156	0.6023	38.8629	91.3422	$^3S_1$
157	0.6042	190.962	92.0399	$B_{3,O}$		157	0.5276	291.779	52.1736	$E_5$		157	0.5698	344.171	19.941	$^4C_1$		157	0.6018	7.6268	10.0086	$^4C_1$		157	0.6113	29.8797	101.996	$^4S_5$
158	0.724	182.24	94.9328	$B_{3,O}$		158	0.526	285.54	55.254	$E_5$		158	0.5483	342.488	22.275	$^4C_1$		158	0.5707	349.025	10.9887	$^4C_1$		158	0.644	32.5984	90.1928	$^3S_1$
159	0.5603	297.763	68.1727	$E_5$		159	0.5379	288.459	43.5191	$E_5$		159	0.5341	1.7596	10.2179	$^4C_1$		159	0.5219	83.4967	3.6289	$^4C_1$		159	0.6247	51.349	88.8967	$B_{1,4}$
160	0.6635	187.241	94.5675	$B_{3,O}$		160	0.4893	306.946	50.4757	$E_5$		160	0.5668	343.938	15.6242	$^4C_1$		160	0.6114	275.886	8.623	$^4C_1$		160	0.6686	41.5154	89.5	$^3S_1$
161	0.6908	165.111	92.4324	$B_{3,O}$		161	0.6743	253.688	64.1681	$^4E$		161	0.5477	338.505	26.941	$^OH_5$		161	0.6263	103.362	3.1494	$^4C_1$		161	0.6334	29.1799	93.0318	$^3S_1$
162	0.5447	331.977	68.4891	$^1S_6$		162	0.5048	265.75	56.6029	$^4H_5$		162	0.4964	315.263	3.4979	$^4C_1$		162	0.6124	54.8986	4.9284	$^4C_1$		162	0.6998	34.2845	91.0691	$^3S_1$
163	0.6359	197.107	85.7585	$^1S_3$		163	0.6028	266.716	53.6839	$^4H_5$		163	0.5657	326.98	19.141	$^4C_1$		163	0.6209	278.538	6.9536	$^4C_1$		163	0.7345	29.8045	92.7309	$^3S_1$
164	0.6646	192.743	84.4311	$B_{3,O}$		164	0.6134	250.083	64.2734	$^4E$		164	0.5246	334.141	10.1969	$^4C_1$		164	0.6137	292.371	5.463	$^4C_1$		164	0.6548	46.3787	93.6611	$B_{1,4}$
165	0.5464	307.546	61.2334	$E_5$		165	0.5144	272.303	41.4031	$^4H_5$		165	0.5059	3.3388	6.0904	$^4C_1$		165	0.6277	43.8032	11.0423	$^4C_1$		165	0.619	34.1897	95.3989	$^3S_1$
166	0.6591	189.81	89.1631	$B_{3,O}$		166	0.4465	289.929	49.1578	$E_5$		166	0.4408	29.6116	10.4752	$^4C_1$		166	0.6605	157.659	4.4132	$^4C_1$		166	0.6408	39.2877	101.734	$^4S_5$
167	0.6842	205.38	87.6806	$^1S_3$		167	0.5389	264.502	60.5567	$^5S_6$		167	0.603	320.527	10.9263	$^4C_1$		167	0.6109	26.5704	1.3792	$^4C_1$		167	0.69	31.7843	95.5165	$^3S_1$
168	0.5787	298.37	65.1251	$E_5$		168	0.5506	284.577	50.5726	$^4H_5$		168	0.5351	261.682	15.0224	$^4C_1$		168	0.4977	18.8298	4.4284	$^4C_1$		168	0.6777	30.0539	89.4968	$^3S_1$
169	0.6753	187.297	99.4908	$B_{3,O}$		169	0.5631	280.832	55.8311	$^4H_5$		169	0.5314	294.361	19.5996	$^4C_1$		169	0.6245	35.9443	8.5958	$^4C_1$		169	0.7083	27.7859	88.589	$^3S_1$
170	0.6671	172.608	89.0971	$B_{3,O}$		170	0.5984	256.522	63.0355	$^5S_6$		170	0.5467	297.671	20.2557	$^4C_1$		170	0.6338	82.2073	6.8703	$^4C_1$		170	0.6352	45.7599	87.6545	$B_{1,4}$
171	0.4948	313.594	52.6532	$E_5$		171	0.5225	265.891	43.8321	$^4H_5$		171	0.4895	287.142	37.4707	$^4H_5$		171	0.6361	317.824	14.7534	$^4C_1$		171	0.7	36.2248	97.4831	$^3S_1$
172	0.641	186.766	91.4012	$B_{3,O}$		172	0.5507	281.97	47.2853	$^4H_5$		172	0.5655	285.977	23.1215	$^4C_1$		172	0.6478	27.4014	6.5159	$^4C_1$		172	0.6399	26.1313	95.7832	$^3S_1$
173	0.6457	179.878	98.6243	$B_{3,O}$		173	0.4943	259.379	58.2436	$^4H_5$		173	0.5423	272.514	27.9045	$^4H_5$		173	0.671	350.792	15.6318	$^4C_1$		173	0.6601	23.677	87.0175	$^3S_1$
174	0.5728	313.577	69.4315	$^1S_6$		174	0.5709	272.439	47.8184	$^4H_5$		174	0.4466	288.851	31.9934	$^4H_5$		174	0.6435	338.459	10.8416	$^4C_1$		174	0.6092	33.3513	96.9635	$^3S_1$
175	0.6667	195.394	94.2415	$^1S_3$		175	0.5997	283.151	45.7683	$^4H_5$		175	0.5601	304.288	13.9836	$^4C_1$		175	0.6223	251.169	8.2398	$^4C_1$		175	0.659	45.2306	95.07	$B_{1,4}$
176	0.6459	175.391	99.8877	$B_{3,O}$		176	0.6207	255.481	70.3881	$^5S_6$		176	0.5268	326.503	40.8629	$^OH_5$		176	0.5474	334.089	1.9897	$^4C_1$		176	0.5979	33.6191	93.145	$^3S_1$
177	0.5183	289.623	33.9655	$^4H_5$		177	0.6674	283.401	58.054	$^4H_5$		177	0.5002	327.989	12.4051	$^4C_1$		177	0.6362	27.2651	12.0501	$^4C_1$		177	0.6387	27.7397	90.5736	$^3S_1$
178	0.6561	179.382	91.8277	$B_{3,O}$		178	0.5601	273.545	54.0681	$^4H_5$		178	0.5428	307.333	19.9436	$^4C_1$		178	0.6213	6.4842	11.4738	$^4C_1$		178	0.6389	41.5079	87.1032	$^3S_1$
179	0.6386	186.78	91.7749	$B_{3,O}$		179	0.5994	255.372	69.6628	$^5S_6$		179	0.5658	322.702	15.6168	$^4C_1$		179	0.6272	206.733	6.4901	$^4C_1$		179	0.6425	43.2237	95.8575	$^3S_1$
180	0.5321	294.783	55.3663	$E_5$		180	0.5182	276.483	38.0929	$^4H_5$		180	0.5502	332.737	33.3449	$^OH_5$		180	0.6141	275.696	16.258	$^4C_1$		180	0.6876	40.618	89.9135	$^3S_1$
181	0.6351	191.209	87.4652	$B_{3,O}$		181	0.5081	271.371	51.3024	$^4H_5$		181	0.537	320.392	13.6022	$^4C_1$		181	0.5494	31.8925	7.1898	$^4C_1$		181	0.6254	24.6097	96.9511	$^3S_1$
182	0.684	196.758	88.8556	$^1S_3$		182	0.6444	247.681	72.3693	$^4E$		182	0.3754	87.585	6.2097	$^4C_1$		182	0.6069	17.5289	11.8963	$^4C_1$		182	0.6823	45.7526	93.4342	$B_{1,4}$
183	0.5948	315.431	64.5266	$^1S_6$		183	0.6055	274.424	62.2114	$^5S_6$		183	0.4329	306.504	15.2012	$^4C_1$		183	0.646	27.427	3.3127	$^4C_1$		183	0.5608	39.3674	93.405	$^3S_1$
184	0.6668	184.626	92.9087	$B_{3,O}$		184	0.4851	284.269	59.4189	$E_5$		184	0.4796	312.016	22.6893	$^4C_1$		184	0.6424	39.6113	7.6315	$^4C_1$		184	0.5978	57.2809	90.867	$B_{1,4}$
185	0.671	187.453	91.3504	$B_{3,O}$		185	0.6033	260.545	74.6819	$^5S_6$		185	0.5642	323.907	14.0284	$^4C_1$		185	0.5498	6.3189	5.0868	$^4C_1$		185	0.6257	55.4092	90.4755	$B_{1,4}$
186	0.5284	288.44	56.5673	$E_5$		186	0.4793	274.508	42.8726	$^4H_5$		186	0.5855	353.457	10.0848	$^4C_1$		186	0.6423	39.9036	8.866	$^4C_1$		186	0.6461	51.4305	100.058	$B_{1,4}$
187	0.716	204.514	88.2642	$^1S_3$		187	0.5321	277.311	52.388	$^4H_5$		187	0.5502	311.819	8.694	$^4C_1$		187	0.6281	18.8139	5.2079	$^4C_1$		187	0.7008	34.0613	92.1368	$^3S_1$
188	0.6407	176.886	87.2008	$B_{3,O}$		188	0.6502	260.815	70.3359	$^5S_6$		188	0.5416	359.823	23.503	$^4C_1$		188	0.64	343.697	11.6367	$^4C_1$		188	0.6402	39.6523	82.4996	$^3S_1$
189	0.6888	311.832	80.8019	$B_{2,5}$		189	0.538	279.486	51.2468	$^4H_5$		189	0.5424	328.988	19.6774	$^4C_1$		189	0.5804	306.349	6.0643	$^4C_1$		189	0.6217	35.4863	93.6603	$^3S_1$
190	0.6541	197.565	86.0359	$^1S_3$		190	0.4937	302.812	59.3708	$E_5$		190	0.5438	328.477	20.7411	$^4C_1$		190	0.5924	308.829	16.0202	$^4C_1$		190	0.5804	29.55	106.076	$^4S_5$
191	0.7173	198.981	80.3698	$^1S_3$		191	0.6094	259.672	69.7403	$^5S_6$		191	0.5736	255.748	6.9888	$^4C_1$		191	0.6296	319.038	6.2921	$^4C_1$		191	0.6373	55.7451	92.6468	$B_{1,4}$
192	0.6407	311.011	81.3921	$B_{2,5}$		192	0.5746	285.487	49.2534	$^4H_5$		192	0.4974	322.907	18.4024	$^4C_1$		192	0.5935	24.3494	3.1895	$^4C_1$		192	0.6442	33.2873	98.6422	$^3S_1$
193	0.6751	188.409	86.6634	$B_{3,O}$		193	0.6154	291.736	63.2239	$E_5$		193	0.5722	308.725	21.33	$^4C_1$		193	0.5835	331.108	7.4725	$^4C_1$		193	0.581	52.3366	91.0904	$B_{1,4}$
194	0.6863	200.471	87.3966	$^1S_3$		194	0.5679	250.79	67.0897	$^4E$		194	0.5252	319.8	24.4054	$^4C_1$		194	0.6045	318.346	6.9128	$^4C_1$		194	0.5624	41.1821	92.2946	$^3S_1$
195	0.464	300.868	50.0998	$E_5$		195	0.5207	278.384	53.1527	$^4H_5$		195	0.4994	324.975	21.5422	$^4C_1$		195	0.6316	75.3157	9.2837	$^4C_1$		195	0.6242	40.7417	95.5855	$^3S_1$
196	0.7182	194.389	87.4715	$B_{3,O}$		196	0.5085	288.776	40.7585	$E_5$		196	0.525	325.29	26.4333	$^OH_5$		196	0.6151	24.212	7.4436	$^4C_1$		196	0.6634	35.4439	98.7092	$^3S_1$
197	0.6681	178.291	90.0685	$B_{3,O}$		197	0.6007	246.656	73.437	$^{2,5}B$		197	0.5511	326.227	17.3921	$^4C_1$		197	0.5988	346.886	21.3666	$^4C_1$		197	0.6985	38.6403	92.5669	$^3S_1$
198	0.5397	302.418	58.7522	$E_5$		198	0.5833	276.425	40.9708	$^4H_5$		198	0.5506	319.332	20.1543	$^4C_1$		198	0.5904	309.861	17.5779	$^4C_1$		198	0.6059	34.0081	95.8248	$^3S_1$
199	0.7539	189.175	88.6903	$B_{3,O}$		199	0.5441	291.968	59.7704	$E_5$		199	0.5965	313.474	23.8638	$^4C_1$		199	0.6473	55.735	9.6165	$^4C_1$		199	0.6606	27.6787	95.0246	$^3S_1$
200	0.6533	199.331	90.6483	$^1S_3$		200	0.5751	251.445	71.7592	$^5S_6$		200	0.5432	299.806	22.9978	$^4C_1$		200	0.634	308.912	3.6719	$^4C_1$		200	0.6536	42.8774	88.7658	$^3S_1$
201	0.5978	301.187	68.6667	$E_5$		201	0.5883	283.181	62.3191	$^5S_6$		201	0.5595	310.057	28.1891	$^OH_5$		201	0.6197	2.1774	13.0257	$^4C_1$		201	0.607	43.1423	92.0394	$^3S_1$
202	0.6742	188.281	89.5433	$B_{3,O}$		202	0.4984	278.07	38.6728	$^4H_5$		202	0.5496	307.798	30.6709	$^OH_5$		202	0.656	35.3655	3.3506	$^4C_1$		202	0.7014	39.0232	92.3725	$^3S_1$
203	0.7571	202.011	82.6721	$^1S_3$		203	0.6055	297.825	72.0561	$E_5$		203	0.5767	305.678	20.1743	$^4C_1$		203	0.5748	326.76	11.3231	$^4C_1$		203	0.7047	39.4623	84.8532	$^3S_1$
204	0.617	284.165	69.1517	$^5S_6$		204	0.5581	285.543	48.7284	$^4H_5$		204	0.5596	319.264	30.6522	$^OH_5$		204	0.5937	296.632	7.7593	$^4C_1$		204	0.6259	39.4917	83.8239	$^3S_1$
205	0.6786	185.486	98.2073	$B_{3,O}$		205	0.5612	280.903	49.7717	$^4H_5$		205	0.5029	266.983	7.6207	$^4C_1$		205	0.5431	194.028	4.2955	$^4C_1$		205	0.6009	43.6464	92.0538	$^3S_1$
206	0.6967	190.491	87.5601	$B_{3,O}$		206	0.6919	254.332	67.4669	$^5S_6$		206	0.5399	316.721	22.2808	$^4C_1$		206	0.6752	321.355	4.7927	$^4C_1$		206	0.5647	38.2903	95.7768	$^3S_1$
207	0.5797	304.928	61.1964	$E_5$		207	0.4968	288.592	42.3951	$E_5$		207	0.5046	313.375	17.8833	$^4C_1$		207	0.659	128.11	3.7689	$^4C_1$		207	0.6478	47.4289	88.8272	$B_{1,4}$
208	0.6263	200.801	86.1134	$^1S_3$		208	0.5188	274.069	55.0397	$^4H_5$		208	0.4783	332.328	13.3831	$^4C_1$		208	0.6302	9.458	2.9607	$^4C_1$		208	0.6727	49.234	85.7021	$B_{1,4}$
209	0.7175	200.692	84.4503	$^1S_3$		209	0.4981	286.123	46.713	$^4H_5$		209	0.5314	315.017	30.2783	$^OH_5$		209	0.6539	88.2914	1.2615	$^4C_1$		209	0.7172	51.0309	84.0692	$B_{1,4}$
210	0.5011	299.436	30.3647	$E_5$		210	0.5583	270.106	39.6167	$^4H_5$		210	0.6029	324.007	14.0917	$^4C_1$		210	0.6399	8.0731	7.0928	$^4C_1$		210	0.6122	41.6871	74.0246	$^1S_2$
211	0.686	197.958	81.5144	$^1S_3$		211	0.6029	280.937	50.6347	$^4H_5$		211	0.5643	334.001	21.1329	$^4C_1$		211	0.6081	285.173	5.8447	$^4C_1$		211	0.6859	52.1222	84.2569	$B_{1,4}$
212	0.6959	192.031	94.002	$B_{3,O}$		212	0.5854	269.222	42.1546	$^4H_5$		212	0.5348	287.401	37.4009	$^4H_5$		212	0.6237	169.312	5.7343	$^4C_1$		212	0.6629	41.5205	86.0683	$^3S_1$
213	0.5379	305.503	64.1524	$E_5$		213	0.5807	267.318	52.6765	$^4H_5$		213	0.5283	285.674	37.7766	$^4H_5$		213	0.6579	130.077	12.4278	$^4C_1$		213	0.6197	53.5385	104.105	$B_{1,4}$
214	0.6043	187.657	96.3522	$B_{3,O}$		214	0.5454	274.682	50.0795	$^4H_5$		214	0.5303	345.076	26.5137	$^OH_5$		214	0.5863	24.1113	5.8449	$^4C_1$		214	0.7137	48.4503	88.9381	$B_{1,4}$
215	0.663	190.523	88.6235	$B_{3,O}$		215	0.5809	273.127	50.1172	$^4H_5$		215	0.4764	320.137	24.6236	$^4C_1$		215	0.6215	55.0081	5.5104	$^4C_1$		215	0.5825	53.3679	80.374	$B_{1,4}$
216	0.6935	318.43	71.2808	$^1S_6$		216	0.5462	290.632	48.1057	$E_5$		216	0.5788	353.533	6.8969	$^4C_1$		216	0.6371	293.299	6.0733	$^4C_1$		216	0.5549	28.1126	95.5588	$^3S_1$
217	0.6564	195.846	89.0074	$^1S_3$		217	0.5172	288.796	45.0686	$E_5$		217	0.5411	339.866	7.8235	$^4C_1$		217	0.701	174.55	5.0541	$^4C_1$		217	0.5885	47.8819	95.7604	$B_{1,4}$
218	0.6935	173.668	94.5484	$B_{3,O}$		218	0.5953	265.963	61.1052	$^5S_6$		218	0.582	286.672	21.4786	$^4C_1$		218	0.6466	32.3584	6.8828	$^4C_1$		218	0.6739	37.499	94.4931	$^3S_1$
219	0.5672	313.48	22.6925	$^4C_1$		219	0.5202	258.909	41.5591	$^4H_5$		219	0.4614	14.0694	19.2692	$^4C_1$		219	0.6197	311.948	4.067	$^4C_1$		219	0.5692	46.6041	103.748	$^4S_5$
220	0.6697	200.528	78.5165	$^5S_4$		220	0.5121	292.025	49.5912	$E_5$		220	0.4452	288.775	30.4305	$^4H_5$		220	0.5899	71.8636	5.6841	$^4C_1$		220	0.6596	39.394	89.497	$^3S_1$
221	0.6636	185.587	91.2793	$B_{3,O}$		221	0.5885	266.01	62.8928	$^5S_6$		221	0.512	307.674	26.5325	$^4C_1$		221	0.5381	312.869	10.0196	$^4C_1$		221	0.6679	53.7549	79.1675	$B_{1,4}$
222	0.6123	311.804	61.7503	$E_5$		222	0.5633	274.34	50.3409	$^4H_5$		222	0.5192	269.757	24.0599	$^4C_1$		222	0.6121	302.595	8.2002	$^4C_1$		222	0.7011	45.391	82.6472	$B_{1,4}$
223	0.724	196.056	92.0292	$^1S_3$		223	0.589	258.787	52.0448	$^4H_5$		223	0.535	292.597	30.9255	$E_5$		223	0.6034	345.984	4.0773	$^4C_1$		223	0.5418	252.105	72.9821	$^5S_6$
224	0.6714	189.741	88.4645	$B_{3,O}$		224	0.5474	263.216	66.987	$^5S_6$		224	0.5036	335.846	29.3198	$^OH_5$		224	0.5844	277.087	11.5551	$^4C_1$		224	0.566	342.149	19.8498	$^4C_1$
225	0.5008	295.171	47.7826	$E_5$		225	0.4678	276.4	48.236	$^4H_5$		225	0.5483	286.218	29.5493	$^4H_5$		225	0.5966	224.965	5.8793	$^4C_1$		225	0.5512	344.098	7.5661	$^4C_1$
226	0.6574	183.614	93.1175	$B_{3,O}$		226	0.5709	274.479	57.5887	$^4H_5$		226	0.5377	307.425	18.0941	$^4C_1$		226	0.709	297.513	6.3214	$^4C_1$		226	0.5476	353.702	29.6253	$^OE$
227	0.687	167.235	97.0972	$B_{3,O}$		227	0.5786	277.859	66.621	$^5S_6$		227	0.4219	310.521	24.5487	$^4C_1$		227	0.6648	235.838	11.0996	$^4C_1$		227	0.5886	12.5243	24.6454	$^4C_1$
228	0.4691	282.097	24.872	$^4C_1$		228	0.5151	274.255	39.8069	$^4H_5$		228	0.6157	17.6155	16.77	$^4C_1$		228	0.6249	16.6662	4.9786	$^4C_1$		228	0.6284	290.551	82.3678	$B_{2,5}$
229	0.6622	196.076	87.7673	$^1S_3$		229	0.5596	272.883	51.8532	$^4H_5$		229	0.5203	324.41	22.7864	$^4C_1$		229	0.646	278.341	6.0564	$^4C_1$		229	0.6738	284.065	67.8088	$^5S_6$
230	0.711	192.789	85.229	$B_{3,O}$		230	0.6758	262.559	69.1015	$^5S_6$		230	0.4955	21.3226	13.8177	$^4C_1$		230	0.6718	359.112	8.7343	$^4C_1$		230	0.5833	260.797	81.2157	$^1S_5$
231	0.5221	313.881	29.7811	$^OH_5$		231	0.5659	291.696	63.9149	$E_5$		231	0.5369	252.381	25.3301	$^4C_1$		231	0.6156	69.6838	20.9081	$^4C_1$		231	0.5696	254.655	75.9542	$^5S_6$
232	0.5594	175.923	97.6799	$B_{3,O}$		232	0.556	273.522	47.8216	$^4H_5$		232	0.5558	325.395	30.7466	$^OH_5$		232	0.5815	327.677	5.6002	$^4C_1$		232	0.5459	249.119	53.5785	$^4E$
233	0.6494	189.373	95.1868	$B_{3,O}$		233	0.6281	251.54	66.6647	$^4E$		233	0.4596	307.417	11.8447	$^4C_1$		233	0.6206	355.727	3.429	$^4C_1$		233	0.6199	266.203	76.258	$^5S_6$
234	0.5317	323.529	17.9177	$^4C_1$		234	0.5573	268.816	46.0676	$^4H_5$		234	0.6161	285.953	2.5234	$^4C_1$		234	0.6383	326.023	10.1858	$^4C_1$		234	0.6629	250.518	72.9072	$^5S_6$
235	0.6797	199.413	96.717	$^1S_3$		235	0.554	275.549	50.2082	$^4H_5$		235	0.4922	307.414	19.9315	$^4C_1$		235	0.6532	292.063	10.7325	$^4C_1$		235	0.7055	278.904	79.7887	$^1S_5$
236	0.6036	188.31	95.5514	$B_{3,O}$		236	0.5084	285.444	54.0248	$E_5$		236	0.5386	341.514	19.329	$^4C_1$		236	0.639	270.436	9.9743	$^4C_1$		236	0.7304	270.683	79.8918	$^1S_5$
237	0.5444	305.806	55.6148	$E_5$		237	0.5058	283.334	44.9	$^4H_5$		237	0.5188	344.253	29.8058	$^OH_5$		237	0.6031	129.535	8.385	$^4C_1$		237	0.6207	268.881	74.2492	$^5S_6$
238	0.709	195.837	92.015	$^1S_3$		238	0.5051	283.327	36.5201	$^4H_5$		238	0.5323	26.2876	18.8424	$^4C_1$		238	0.5942	313.874	4.9739	$^4C_1$		238	0.6678	257.509	81.7585	$^1S_5$
239	0.6421	180.985	87.3319	$B_{3,O}$		239	0.6366	243.759	54.2101	$^4E$		239	0.5219	359.972	9.6927	$^4C_1$		239	0.6567	92.1291	6.8056	$^4C_1$		239	0.6313	259.066	78.6295	$^5S_6$
240	0.5628	298.812	28.8616	$E_5$		240	0.5253	278.019	47.417	$^4H_5$		240	0.4985	288.438	31.7147	$^4H_5$		240	0.5414	28.6063	5.647	$^4C_1$		240	0.6633	251.989	86.377	$^{2,5}B$
241	0.6797	206.474	82.8735	$^1S_3$		241	0.5734	277.829	49.3715	$^4H_5$		241	0.5166	302.362	23.9389	$^4C_1$		241	0.6673	342.635	3.4581	$^4C_1$		241	0.6615	259.366	81.543	$^1S_5$
242	0.6373	177.117	97.2923	$B_{3,O}$		242	0.6122	248.66	59.9466	$^4E$		242	0.4656	265.774	37.3612	$^4H_5$		242	0.6037	37.9726	7.6058	$^4C_1$		242	0.5613	257.552	77.1149	$^5S_6$
243	0.5413	317.891	18.4025	$^4C_1$		243	0.539	272.409	47.5324	$^4H_5$		243	0.4947	271.865	18.245	$^4C_1$		243	0.6982	143.674	1.7568	$^4C_1$		243	0.6651	269.285	85.1706	$^1S_5$
244	0.6666	186.76	93.3201	$B_{3,O}$		244	0.5703	286.954	59.855	$E_5$		244	0.5789	22.1209	5.6919	$^4C_1$		244	0.5339	42.9232	7.3269	$^4C_1$		244	0.7355	250.075	77.2267	$^{2,5}B$
245	0.6552	197.796	83.1553	$^1S_3$		245	0.6036	236.515	69.1282	$^4E$		245	0.4856	262.901	19.8048	$^4C_1$		245	0.6075	13.2953	4.1751	$^4C_1$		245	0.6248	242.256	89.5137	$^{2,5}B$
246	0.5402	302.48	26.297	$^4C_1$		246	0.6127	295.552	51.6423	$E_5$		246	0.5163	287.772	41.3287	$^4H_5$		246	0.6131	37.9728	11.7285	$^4C_1$		246	0.6584	256.623	83.7031	$^1S_5$
247	0.5908	205.952	75.1149	$^5S_4$		247	0.591	272.985	45.1892	$^4H_5$		247	0.5004	272.256	46.6554	$^4H_5$		247	0.6517	214.276	6.5565	$^4C_1$		247	0.5858	263.261	74.4769	$^5S_6$
248	0.675	192.016	82.6059	$B_{3,O}$		248	0.6602	254.512	72.9782	$^5S_6$		248	0.5297	278.33	17.1371	$^4C_1$		248	0.6234	327.905	6.7693	$^4C_1$		248	0.6173	267.103	71.7127	$^5S_6$
249	0.522	311.613	33.3314	$^OH_5$		249	0.5919	270.567	53.9284	$^4H_5$		249	0.5025	316.621	16.2826	$^4C_1$		249	0.6089	230.809	5.7691	$^4C_1$		249	0.6036	247.887	81.7694	$^{2,5}B$
250	0.6457	183.576	95.1648	$B_{3,O}$		250	0.5264	251.216	53.3532	$^4E$		250	0.5723	338.189	14.6727	$^4C_1$		250	0.6476	328.174	3.599	$^4C_1$		250	0.5711	263.252	83.6444	$^1S_5$
251	0.6386	195.194	92.6563	$^1S_3$		251	0.5416	248.795	73.4149	$^{2,5}B$		251	0.5129	248.3	21.0567	$^4C_1$		251	0.6077	315.662	11.4036	$^4C_1$		251	0.6769	261.944	87.3203	$^1S_5$
252	0.557	339.922	17.5412	$^4C_1$		252	0.5587	276.735	52.1457	$^4H_5$		252	0.4931	273.87	38.0036	$^4H_5$		252	0.6178	143.797	6.8584	$^4C_1$		252	0.6278	253.318	80.3276	$^{2,5}B$
253	0.667	202.614	83.4851	$^1S_3$		253	0.5707	272.878	55.4498	$^4H_5$		253	0.4648	310.276	18.2417	$^4C_1$		253	0.6493	216.319	8.3646	$^4C_1$		253	0.6165	259.953	69.6307	$^5S_6$
254	0.7453	196.068	84.2854	$^1S_3$		254	0.5737	271.453	69.3705	$^5S_6$		254	0.5007	255.668	38.5575	$^4H_5$		254	0.6151	176.332	2.296	$^4C_1$		254	0.6396	258.23	70.0093	$^5S_6$
255	0.5518	299.941	73.6748	$B_{2,5}$		255	0.5131	263.813	33.1823	$^4H_5$		255	0.4785	283.122	44.5563	$^4H_5$		255	0.5861	72.227	6.7211	$^4C_1$		255	0.6877	254.571	86.4284	$^{2,5}B$
256	0.7216	195.101	92.9885	$^1S_3$		256	0.55	284.231	53.4856	$^4H_5$		256	0.578	303.58	16.1808	$^4C_1$		256	0.6371	277.586	15.2997	$^4C_1$		256	0.666	255.656	84.9892	$^1S_5$
257	0.6823	197.947	89.7798	$^1S_3$		257	0.6742	271.131	73.9796	$^5S_6$		257	0.4583	272.569	26.8303	$^4H_5$		257	0.6448	89.1058	2.9892	$^4C_1$		257	0.6804	264.084	74.1415	$^5S_6$
258	0.6503	306.17	76.6038	$B_{2,5}$		258	0.5846	282.867	52.1324	$^4H_5$		258	0.5309	302.582	45.5025	$E_5$		258	0.6209	331.778	1.7831	$^4C_1$		258	0.6232	268.942	76.8016	$^5S_6$
259	0.6931	181.211	93.4513	$B_{3,O}$		259	0.5382	279.008	37.1959	$^4H_5$		259	0.5557	275.153	42.1994	$^4H_5$		259	0.6546	5.6722	1.7117	$^4C_1$		259	0.6957	263.642	83.5443	$^1S_5$
260	0.6629	192.266	85.2274	$B_{3,O}$		260	0.6515	260.272	79.7195	$^1S_5$		260	0.4644	337.875	25.8371	$^OH_5$		260	0.6418	265.767	6.7388	$^4C_1$		260	0.6548	270.583	73.7143	$^5S_6$
261	0.5665	307.371	56.9457	$E_5$		261	0.5446	268.391	50.7615	$^4H_5$		261	0.5544	225.474	21.4089	$^4C_1$		261	0.6589	162.836	2.3828	$^4C_1$		261	0.69	258.947	84.5677	$^1S_5$
262	0.7158	189.078	94.9334	$B_{3,O}$		262	0.5029	296.513	53.4357	$E_5$		262	0.4446	245.897	36.9443	$^4E$		262	0.6734	263.229	1.5783	$^4C_1$		262	0.5974	255.255	81.5562	$^1S_5$
263	0.6064	182.225	89.9668	$B_{3,O}$		263	0.6066	254.712	68.9558	$^5S_6$		263	0.5322	283.168	36.1979	$^4H_5$		263	0.5886	271.011	2.8566	$^4C_1$		263	0.531	336.295	19.751	$^4C_1$
264	0.5373	296.539	29.2925	$E_5$		264	0.5382	264.44	42.8528	$^4H_5$		264	0.5638	274.174	30.0156	$^4H_5$		264	0.5456	244.855	5.749	$^4C_1$		264	0.5968	258.397	83.4062	$^1S_5$
265	0.6368	181.646	94.0242	$B_{3,O}$		265	0.5574	280.069	44.492	$^4H_5$		265	0.5205	298.848	35.0703	$E_5$		265	0.6581	315.801	15.9743	$^4C_1$		265	0.6701	271.908	76.4848	$^5S_6$
266	0.6536	187.054	90.2874	$B_{3,O}$		266	0.561	263.39	50.505	$^4H_5$		266	0.4818	276.755	31.4648	$^4H_5$		266	0.6349	64.4679	5.8855	$^4C_1$		266	0.6148	251.035	77.215	$^{2,5}B$
267	0.5889	310.768	57.7373	$E_5$		267	0.5715	295.392	50.5704	$E_5$		267	0.4356	290.702	34.4488	$E_5$		267	0.6051	92.5485	2.115	$^4C_1$		267	0.6262	263.054	82.242	$^1S_5$
268	0.7114	190.753	91.0009	$B_{3,O}$		268	0.6037	223.894	36.1943	$^4H_3$		268	0.4891	298.402	42.0437	$E_5$		268	0.6711	279.241	11.8029	$^4C_1$		268	0.5907	260.241	75.6227	$^5S_6$
269	0.6592	189.954	88.4991	$B_{3,O}$		269	0.4975	276.231	51.6273	$^4H_5$		269	0.5246	282.721	33.3402	$^4H_5$		269	0.7105	7.1865	2.7284	$^4C_1$		269	0.6738	261.687	87.6854	$^1S_5$
270	0.4665	328.18	49.0617	$^OH_5$		270	0.4903	264.431	52.2928	$^4H_5$		270	0.5042	46.0346	7.0512	$^4C_1$		270	0.5927	304.489	6.904	$^4C_1$		270	0.6281	257.556	81.5412	$^1S_5$
271	0.7237	189.482	88.6187	$B_{3,O}$		271	0.5207	277.326	49.3274	$^4H_5$		271	0.5051	273.068	24.0743	$^4C_1$		271	0.5495	272.827	9.6436	$^4C_1$		271	0.6565	254.459	76.662	$^5S_6$
272	0.7102	192.703	93.2009	$B_{3,O}$		272	0.6047	243.689	72.7998	$^{2,5}B$		272	0.5137	287.332	10.8094	$^4C_1$		272	0.627	345.093	6.2661	$^4C_1$		272	0.6088	250.199	86.7274	$^{2,5}B$
273	0.5412	327.802	52.9987	$^OH_5$		273	0.5917	270.972	57.5009	$^4H_5$		273	0.4918	302.217	32.3486	$E_5$		273	0.6339	103.022	5.2718	$^4C_1$		273	0.6593	277.793	73.6962	$^5S_6$
274	0.6842	194.766	85.1624	$B_{3,O}$		274	0.5238	288.979	52.9292	$E_5$		274	0.6139	262.015	24.3147	$^4C_1$		274	0.6302	121.282	5.6566	$^4C_1$		274	0.6193	261.177	72.0252	$^5S_6$
275	0.6834	173.628	92.3608	$B_{3,O}$		275	0.6775	267.243	75.866	$^5S_6$		275	0.5893	271.095	23.6227	$^4C_1$		275	0.6186	242.123	6.4738	$^4C_1$		275	0.6501	263.312	81.2266	$^1S_5$
276	0.6148	290.75	56.3103	$E_5$		276	0.5921	270.683	44.2903	$^4H_5$		276	0.5474	300.26	22.2473	$^4C_1$		276	0.6675	309.693	4.4904	$^4C_1$		276	0.6552	266.61	75.2424	$^5S_6$
277	0.7521	199.206	86.3994	$^1S_3$		277	0.5336	287.461	49.408	$E_5$		277	0.5891	14.682	13.8947	$^4C_1$		277	0.5934	318.256	16.5967	$^4C_1$		277	0.6622	273.948	72.6183	$^5S_6$
278	0.7338	190.6	86.9855	$B_{3,O}$		278	0.488	251.726	44.9362	$^4E$		278	0.6033	316.329	19.4796	$^4C_1$		278	0.5937	46.19	7.4211	$^4C_1$		278	0.6896	256.973	84.3022	$^1S_5$
279	0.512	311.726	58.6128	$E_5$		279	0.5661	280.013	56.9464	$^4H_5$		279	0.5472	312.014	18.3808	$^4C_1$		279	0.593	53.3857	3.2772	$^4C_1$		279	0.5325	251.066	74.0986	$^5S_6$
280	0.6621	198.651	85.4491	$^1S_3$		280	0.5912	289.824	50.0038	$E_5$		280	0.5428	269.361	31.3033	$^4H_5$		280	0.5834	23.7021	6.255	$^4C_1$		280	0.4681	251.286	83.7227	$^{2,5}B$
281	0.6584	197.704	85.3153	$^1S_3$		281	0.584	265.307	64.1575	$^5S_6$		281	0.5781	228.831	16.4374	$^4C_1$		281	0.626	66.0353	6.4058	$^4C_1$		281	0.5289	352.89	29.747	$^OE$
282	0.605	297.435	83.0839	$B_{2,5}$		282	0.5292	272.827	50.4162	$^4H_5$		282	0.537	317.596	16.3144	$^4C_1$		282	0.6163	219.562	4.3551	$^4C_1$		282	0.5653	330.083	8.7875	$^4C_1$
283	0.5984	186.72	93.78	$B_{3,O}$		283	0.4961	275.945	48.7898	$^4H_5$		283	0.6058	328.66	15.2221	$^4C_1$		283	0.6087	123.032	4.5184	$^4C_1$		283	0.5371	227.385	6.3169	$^4C_1$
284	0.7145	182.197	91.5644	$B_{3,O}$		284	0.5014	264.387	58.8997	$^4H_5$		284	0.4958	283.995	36.0678	$^4H_5$		284	0.6366	239.545	6.2912	$^4C_1$		284	0.601	266.366	15.6287	$^4C_1$
285	0.5351	290.402	20.2008	$^4C_1$		285	0.5231	273.235	49.3253	$^4H_5$		285	0.4993	320.855	30.6861	$^OH_5$		285	0.5815	46.9935	8.5422	$^4C_1$		285	0.4844	24.4536	13.1864	$^4C_1$
286	0.6323	192.339	87.25	$B_{3,O}$		286	0.6216	244.806	38.9256	$^4E$		286	0.4988	301.483	19.5696	$^4C_1$		286	0.5997	46.862	1.0102	$^4C_1$		286	0.58	319.514	20.2393	$^4C_1$
287	0.6662	185.773	90.2361	$B_{3,O}$		287	0.6812	261.028	82.5859	$^1S_5$		287	0.5976	309.792	33.7001	$^OH_5$		287	0.5975	356.521	9.2845	$^4C_1$		287	0.5544	273.56	2.0817	$^4C_1$
288	0.5772	298.907	77.5789	$B_{2,5}$		288	0.4265	299.497	37.7741	$E_5$		288	0.4897	312.409	6.9466	$^4C_1$		288	0.6342	190.329	3.4912	$^4C_1$		288	0.5879	258.35	4.9369	$^4C_1$
289	0.6968	190.313	89.252	$B_{3,O}$		289	0.5711	283.532	62.4819	$^5S_6$		289	0.5497	298.231	23.9568	$^4C_1$		289	0.646	107.335	1.2691	$^4C_1$		289	0.5164	271.529	14.023	$^4C_1$
290	0.7207	191.601	87.6868	$B_{3,O}$		290	0.5846	269.856	62.7665	$^5S_6$		290	0.4846	249.947	30.3671	$^4H_5$		290	0.6354	16.1685	3.6342	$^4C_1$		290	0.5189	356.849	5.5434	$^4C_1$
291	0.6428	295.896	76.6484	$B_{2,5}$		291	0.5434	266.049	53.216	$^4H_5$		291	0.5765	297.817	12.1808	$^4C_1$		291	0.6302	199.473	3.7636	$^4C_1$		291	0.5339	316.61	30.6051	$^OH_5$
292	0.6038	192.724	90.3075	$B_{3,O}$		292	0.494	282.942	51.3104	$^4H_5$		292	0.5635	246.164	2.0068	$^4C_1$		292	0.6526	272.189	6.7887	$^4C_1$		292	0.5556	278.054	24.1214	$^4C_1$
293	0.6513	191.395	82.8658	$B_{3,O}$		293	0.5687	244.904	70.2518	$^4E$		293	0.4616	354.086	6.546	$^4C_1$		293	0.5983	267.226	8.735	$^4C_1$		293	0.501	242.244	16.7407	$^4C_1$
294	0.5257	318.591	65.7277	$^1S_6$		294	0.5351	270.111	51.0109	$^4H_5$		294	0.5731	299.462	19.272	$^4C_1$		294	0.5954	163.301	2.6579	$^4C_1$		294	0.5982	210.934	14.6095	$^4C_1$
295	0.5797	200.891	88.766	$^1S_3$		295	0.5389	273.915	55.7071	$^4H_5$		295	0.4951	331.906	19.0353	$^4C_1$		295	0.585	19.2401	8.0922	$^4C_1$		295	0.5555	99.5066	6.3345	$^4C_1$
296	0.5925	196.661	90.9281	$^1S_3$		296	0.6642	251.848	69.0991	$^5S_6$		296	0.5467	303.138	8.8612	$^4C_1$		296	0.6089	230.883	5.9893	$^4C_1$		296	0.5644	59.5392	8.2933	$^4C_1$
297	0.4686	307.608	52.7524	$E_5$		297	0.5494	260.936	40.7114	$^4H_5$		297	0.5289	255.607	24.8264	$^4C_1$		297	0.6081	256.693	0.4675	$^4C_1$		297	0.5072	320.936	14.3461	$^4C_1$
298	0.7087	196.603	82.9847	$^1S_3$		298	0.626	252.444	48.7688	$^4E$		298	0.5922	325.563	25.0733	$^4C_1$		298	0.6601	67.4191	8.6964	$^4C_1$		298	0.5192	281.334	13.6228	$^4C_1$
299	0.6888	198.472	88.4033	$^1S_3$		299	0.5939	241.07	58.6571	$^4E$		299	0.573	326.457	20.0286	$^4C_1$		299	0.6565	303.492	4.7594	$^4C_1$		299	0.5333	106.094	6.3803	$^4C_1$
300	0.5394	303.335	57.5884	$E_5$		300	0.5157	272.742	43.7476	$^4H_5$		300	0.5666	65.7307	12.2382	$^4C_1$		300	0.6545	312.296	8.9932	$^4C_1$		300	0.5593	340.517	13.3624	$^4C_1$
301	0.6471	199.674	84.5585	$^1S_3$		301	0.5535	254.816	46.0598	$^4H_5$		301	0.5733	274.663	8.0383	$^4C_1$		301	0.5643	222.655	9.6116	$^4C_1$		301	0.5345	26.7597	7.1173	$^4C_1$
302	0.7092	187.012	92.7418	$B_{3,O}$		302	0.6448	261.808	78.5095	$^5S_6$		302	0.5331	264.657	11.568	$^4C_1$		302	0.6019	54.6521	1.9242	$^4C_1$		302	0.524	60.3669	8.7567	$^4C_1$
303	0.6105	307.55	64.2922	$E_5$		303	0.6161	268.66	46.3858	$^4H_5$		303	0.5952	325.183	23.8518	$^4C_1$		303	0.6171	246.695	4.9944	$^4C_1$		303	0.5249	326.756	9.9018	$^4C_1$
304	0.6497	183.582	91.5238	$B_{3,O}$		304	0.5362	252.365	37.1043	$^4H_5$		304	0.4994	252.858	26.8506	$^4H_5$		304	0.5752	37.4794	9.597	$^4C_1$		304	0.5491	332.35	15.0398	$^4C_1$
305	0.679	194.299	86.1586	$B_{3,O}$		305	0.6577	249.39	82.2774	$^{2,5}B$		305	0.5412	297.25	24.1479	$^4C_1$		305	0.6245	54.2381	2.3051	$^4C_1$		305	0.5819	244.619	12.7124	$^4C_1$
306	0.5475	306.454	24.1395	$^4C_1$		306	0.5604	282.88	44.8606	$^4H_5$		306	0.544	266.649	10.6775	$^4C_1$		306	0.6705	53.1916	4.9115	$^4C_1$		306	0.7323	265.997	90.8877	$^1S_5$
307	0.7025	199.549	87.3524	$^1S_3$		307	0.6116	267.138	41.2443	$^4H_5$		307	0.4778	305.513	38.1242	$E_5$		307	0.6224	58.6695	2.2953	$^4C_1$		307	0.6751	267.372	84.8649	$^1S_5$
308	0.738	192.007	85.2612	$B_{3,O}$		308	0.669	255.203	79.3969	$^1S_5$		308	0.5382	349.42	18.8507	$^4C_1$		308	0.6055	49.4096	11.775	$^4C_1$		308	0.5171	313.236	10.3718	$^4C_1$
309	0.4971	331.849	20.6428	$^4C_1$		309	0.5539	273.427	49.3763	$^4H_5$		309	0.4634	251.954	17.6759	$^4C_1$		309	0.6556	242.319	8.8617	$^4C_1$		309	0.5555	8.3551	6.1097	$^4C_1$
310	0.5846	192.083	80.6314	$B_{3,O}$		310	0.6288	264.222	50.9174	$^4H_5$		310	0.5823	312.456	11.9574	$^4C_1$		310	0.6535	272.951	6.7485	$^4C_1$		310	0.6123	261.449	16.4163	$^4C_1$
311	0.6355	201.531	84.6154	$^1S_3$		311	0.6523	257.496	77.3442	$^5S_6$		311	0.6002	308.136	12.2319	$^4C_1$		311	0.6713	325.165	10.2246	$^4C_1$		311	0.6271	13.2849	14.0379	$^4C_1$
312	0.6962	309.651	68.8657	$E_5$		312	0.5754	284.017	56.6639	$^4H_5$		312	0.4911	332.157	17.4063	$^4C_1$		312	0.6765	306.476	14.6319	$^4C_1$		312	0.5103	31.1285	6.4432	$^4C_1$
313	0.6404	196.335	94.2356	$^1S_3$		313	0.5486	261.683	34.3247	$^4H_5$		313	0.5526	310.105	15.7566	$^4C_1$		313	0.6584	315.394	5.9356	$^4C_1$		313	0.5481	289.949	8.6597	$^4C_1$
314	0.707	205.621	75.8932	$^5S_4$		314	0.6611	256.369	77.1167	$^5S_6$		314	0.6472	321.448	8.7462	$^4C_1$		314	0.626	270.126	9.9619	$^4C_1$		314	0.5887	322.885	4.593	$^4C_1$
315	0.6284	315.717	76.0947	$^1S_6$		315	0.5553	284.177	56.0381	$^4H_5$		315	0.5084	344.489	9.8247	$^4C_1$		315	0.5831	332.796	2.8421	$^4C_1$		315	0.5285	281.312	23.538	$^4C_1$
316	0.6844	173.569	92.4494	$B_{3,O}$		316	0.6073	269.619	61.2611	$^5S_6$		316	0.546	264.173	6.5456	$^4C_1$		316	0.6563	284.589	6.8082	$^4C_1$		316	0.5439	242.204	6.4542	$^4C_1$
317	0.6405	193.305	87.3922	$B_{3,O}$		317	0.6121	258.952	64.9637	$^5S_6$		317	0.5476	335.253	27.7911	$^OH_5$		317	0.6602	338.038	5.1758	$^4C_1$		317	0.4868	330.198	16.807	$^4C_1$
318	0.5638	312.833	64.4228	$E_5$		318	0.5106	281.09	44.7869	$^4H_5$		318	0.6143	312.675	1.4762	$^4C_1$		318	0.5966	312.696	5.6313	$^4C_1$		318	0.58	304.833	21.6528	$^4C_1$
319	0.7526	177.567	92.4796	$B_{3,O}$		319	0.5563	284.607	54.8037	$^4H_5$		319	0.5137	303.816	22.3952	$^4C_1$		319	0.5959	347.264	5.0289	$^4C_1$		319	0.6069	293.634	14.1732	$^4C_1$
320	0.6885	189.257	85.6517	$B_{3,O}$		320	0.6727	254.649	77.1702	$^5S_6$		320	0.5166	346.171	20.1343	$^4C_1$		320	0.5916	282.154	10.6642	$^4C_1$		320	0.5476	12.8036	4.3964	$^4C_1$
321	0.5053	309.875	60.6989	$E_5$		321	0.5963	269.77	54.3931	$^4H_5$		321	0.601	276.956	7.2973	$^4C_1$		321	0.5905	325.135	6.6131	$^4C_1$		321	0.4547	302.284	18.8985	$^4C_1$
322	0.6734	189.103	85.3827	$B_{3,O}$		322	0.5736	274.529	49.2547	$^4H_5$		322	0.5554	343.997	11.636	$^4C_1$		322	0.6527	343.19	3.9926	$^4C_1$		322	0.5114	343.433	17.6941	$^4C_1$
323	0.6561	187.173	96.5441	$B_{3,O}$		323	0.6159	256.527	72.5205	$^5S_6$		323	0.5865	298.116	10.2129	$^4C_1$		323	0.6735	284.499	10.2321	$^4C_1$		323	0.506	2.4095	3.1945	$^4C_1$
324	0.5831	305.014	69.1044	$E_5$		324	0.4824	271.924	44.0176	$^4H_5$		324	0.5726	57.158	2.2413	$^4C_1$		324	0.6452	118.877	8.4945	$^4C_1$		324	0.5249	240.399	5.2082	$^4C_1$
325	0.7682	208.172	82.275	$^1S_3$		325	0.5301	273.606	48.5371	$^4H_5$		325	0.5059	121.798	0.7127	$^4C_1$		325	0.6837	264.204	1.0725	$^4C_1$		325	0.525	335.534	16.222	$^4C_1$
326	0.6902	186.783	93.633	$B_{3,O}$		326	0.6509	259.35	78.1662	$^5S_6$		326	0.554	323.859	11.5087	$^4C_1$		326	0.5832	11.3775	4.0012	$^4C_1$		326	0.5563	278.809	17.7908	$^4C_1$
327	0.6077	305.12	69.4242	$E_5$		327	0.5978	286.428	49.2816	$E_5$		327	0.59	72.9497	10.8494	$^4C_1$		327	0.5801	281.795	14.492	$^4C_1$		327	0.5245	320.427	6.8787	$^4C_1$
328	0.6501	204.319	88.3941	$^1S_3$		328	0.5562	282.176	47.3088	$^4H_5$		328	0.5508	2.8381	6.9575	$^4C_1$		328	0.6243	303.606	2.0745	$^4C_1$		328	0.5899	312.812	19.0217	$^4C_1$
329	0.613	196.413	93.7393	$^1S_3$		329	0.7028	263.85	76.4587	$^5S_6$		329	0.6091	356.031	7.3279	$^4C_1$		329	0.6484	7.4298	3.5149	$^4C_1$		329	0.5082	347.526	14.4674	$^4C_1$
330	0.5245	308.398	24.7404	$^4C_1$		330	0.5267	278	41.7944	$^4H_5$		330	0.575	53.512	6.1213	$^4C_1$		330	0.6388	220.632	2.5646	$^4C_1$		330	0.5958	301.442	3.0257	$^4C_1$
331	0.6489	200.91	89.256	$^1S_3$		331	0.5032	250.283	25.8349	$^4C_1$		331	0.5296	289.625	15.1619	$^4C_1$		331	0.5505	220.794	5.6182	$^4C_1$		331	0.5646	348.595	14.3345	$^4C_1$
332	0.7433	196.464	92.4136	$^1S_3$		332	0.6145	268.721	70.3057	$^5S_6$		332	0.5586	347.815	8.9917	$^4C_1$		332	0.5902	301.529	3.5041	$^4C_1$		332	0.5029	291.744	6.6713	$^4C_1$
333	0.5538	285.587	61.8633	$E_5$		333	0.5525	282.712	44.3492	$^4H_5$		333	0.5116	353.01	22.5395	$^4C_1$		333	0.6452	227.134	5.618	$^4C_1$		333	0.5667	270.143	8.17	$^4C_1$
334	0.6631	194.703	81.3648	$B_{3,O}$		334	0.6002	287.92	62.4115	$E_5$		334	0.5796	268.831	7.0651	$^4C_1$		334	0.6044	304.714	13.6675	$^4C_1$		334	0.6088	313.679	11.5827	$^4C_1$
335	0.577	187.126	92.5767	$B_{3,O}$		335	0.6467	258.09	82.4027	$^1S_5$		335	0.6622	31.5644	14.9324	$^4C_1$		335	0.589	127.562	9.679	$^4C_1$		335	0.5422	293.782	9.083	$^4C_1$
336	0.5872	310.258	72.7929	$^1S_6$		336	0.5291	296.572	54.6066	$E_5$		336	0.5654	282.925	11.1817	$^4C_1$		336	0.6209	7.8462	6.6952	$^4C_1$		336	0.5742	176.125	9.5243	$^4C_1$
337	0.6989	183.037	92.3234	$B_{3,O}$		337	0.5094	283.723	31.5809	$^4H_5$		337	0.474	334.416	10.6626	$^4C_1$		337	0.6138	78.548	7.372	$^4C_1$		337	0.5665	8.4773	8.6923	$^4C_1$
338	0.705	194.299	85.5786	$B_{3,O}$		338	0.6406	259.291	75.5621	$^5S_6$		338	0.5605	182.072	3.013	$^4C_1$		338	0.5542	158.301	3.5881	$^4C_1$		338	0.4817	279.504	9.5161	$^4C_1$
339	0.6148	300.946	69.5033	$E_5$		339	0.538	265.699	51.5971	$^4H_5$		339	0.504	323.606	29.1436	$^OH_5$		339	0.5868	317.874	6.1525	$^4C_1$		339	0.6059	243.724	12.0951	$^4C_1$
340	0.6181	187.035	84.923	$B_{3,O}$		340	0.5167	287.358	45.8195	$E_5$		340	0.5892	71.8061	4.7853	$^4C_1$		340	0.6324	262.53	6.269	$^4C_1$		340	0.583	18.8495	20.6738	$^4C_1$
341	0.6664	200.576	83.7151	$^1S_3$		341	0.608	257.851	58.586	$^4H_5$		341	0.5048	330.866	32.9948	$^OH_5$		341	0.6052	300.689	6.5092	$^4C_1$		341	0.6133	347.477	11.4636	$^4C_1$
342	0.5511	298.647	65.8667	$E_5$		342	0.5886	271.921	52.807	$^4H_5$		342	0.5768	72.5168	3.4986	$^4C_1$		342	0.6246	161.36	1.3257	$^4C_1$		342	0.5444	281.142	10.043	$^4C_1$
343	0.757	207.343	86.4051	$^1S_3$		343	0.5427	275.778	48.3965	$^4H_5$		343	0.5696	311.227	15.0147	$^4C_1$		343	0.5915	240.163	5.3316	$^4C_1$		343	0.5398	28.4767	7.7926	$^4C_1$
344	0.7141	188.204	90.7214	$B_{3,O}$		344	0.5804	260.357	66.2854	$^5S_6$		344	0.5548	324.503	9.1806	$^4C_1$		344	0.6005	246.77	5.4112	$^4C_1$		344	0.578	348.161	7.8324	$^4C_1$
345	0.4694	316.625	47.8785	$^OH_5$		345	0.504	289.347	52.2086	$E_5$		345	0.5913	191.636	7.1929	$^4C_1$		345	0.6058	308.24	9.9574	$^4C_1$		345	0.507	262.241	13.9913	$^4C_1$
346	0.6921	204.166	84.7691	$^1S_3$		346	0.5608	278.293	49.3754	$^4H_5$		346	0.615	280.679	3.992	$^4C_1$		346	0.604	159.113	3.6118	$^4C_1$		346	0.5516	269.846	2.5696	$^4C_1$
347	0.6077	183.906	98.4763	$B_{3,O}$		347	0.4535	276.026	56.9096	$^4H_5$		347	0.5734	321.382	24.4349	$^4C_1$		347	0.6744	8.6028	6.0189	$^4C_1$		347	0.5714	354.206	7.9205	$^4C_1$
348	0.5766	318.105	55.0814	$^OH_5$		348	0.552	280.838	55.4566	$^4H_5$		348	0.5543	339.316	9.1124	$^4C_1$		348	0.5973	20.3646	4.2921	$^4C_1$		348	0.5611	268.98	7.5652	$^4C_1$
349	0.6766	188.903	92.6674	$B_{3,O}$		349	0.5904	282.475	48.3122	$^4H_5$		349	0.6035	319.205	13.2735	$^4C_1$		349	0.7425	126.325	5.6156	$^4C_1$		349	0.5324	345.51	10.7848	$^4C_1$
350	0.6341	193.205	86.3661	$B_{3,O}$		350	0.542	266.243	55.679	$^4H_5$		350	0.6001	15.4065	3.4007	$^4C_1$		350	0.558	253.527	14.207	$^4C_1$		350	0.5612	239.403	5.7536	$^4C_1$
351	0.6239	321.038	61.6791	$^1S_6$		351	0.5269	282.828	57.4135	$^4H_5$		351	0.5593	302.858	9.8061	$^4C_1$		351	0.6627	120.817	2.121	$^4C_1$		351	0.5462	325.393	8.5763	$^4C_1$
352	0.711	184.737	87.9776	$B_{3,O}$		352	0.5726	278.856	54.4474	$^4H_5$		352	0.5669	7.2306	5.5799	$^4C_1$		352	0.5335	290.899	5.6353	$^4C_1$		352	0.507	293.24	15.4813	$^4C_1$
353	0.7334	196.803	89.1569	$^1S_3$		353	0.616	277.122	57.8289	$^4H_5$		353	0.4975	278.617	4.285	$^4C_1$		353	0.6156	70.8093	5.252	$^4C_1$		353	0.5547	281.683	9.8682	$^4C_1$
354	0.5875	305.947	69.6579	$E_5$		354	0.6585	258.401	56.9815	$^4H_5$		354	0.4743	320.184	16.6388	$^4C_1$		354	0.6351	352.053	3.0945	$^4C_1$		354	0.4529	299.732	2.6726	$^4C_1$
355	0.6511	197.751	91.8406	$^1S_3$		355	0.5783	282.49	60.819	$^5S_6$		355	0.5657	0.2654	2.5489	$^4C_1$		355	0.6319	33.9449	4.8969	$^4C_1$		355	0.4739	144.56	5.4507	$^4C_1$
356	0.6172	180.623	88.8258	$B_{3,O}$		356	0.5299	279.257	46.7468	$^4H_5$		356	0.5733	291.783	3.8026	$^4C_1$		356	0.5137	295.921	6.2115	$^4C_1$		356	0.5724	292.984	8.1808	$^4C_1$
357	0.5444	304.725	63.8374	$E_5$		357	0.5928	276.327	49.7844	$^4H_5$		357	0.5832	355.699	2.2903	$^4C_1$		357	0.5033	315.513	5.0019	$^4C_1$		357	0.5219	326.681	15.6123	$^4C_1$
358	0.6232	188.483	84.5203	$B_{3,O}$		358	0.5433	279.745	54.8194	$^4H_5$		358	0.5439	298.947	8.4685	$^4C_1$		358	0.599	195.619	4.8843	$^4C_1$		358	0.5796	188.956	5.0665	$^4C_1$
359	0.731	191.707	88.861	$B_{3,O}$		359	0.5229	281.18	52.5184	$^4H_5$		359	0.5465	319.67	8.2512	$^4C_1$		359	0.6142	205.8	9.093	$^4C_1$		359	0.5665	320.783	7.987	$^4C_1$
360	0.6693	302.822	79.8418	$B_{2,5}$		360	0.5724	264.404	50.6622	$^4H_5$		360	0.5793	227.507	9.1151	$^4C_1$		360	0.6126	313.14	5.9624	$^4C_1$		360	0.5703	219.125	13.0046	$^4C_1$
361	0.6416	188.493	95.9334	$B_{3,O}$		361	0.4986	292.259	44.4359	$E_5$		361	0.5748	307.358	25.486	$^4C_1$		361	0.6402	241.138	1.7115	$^4C_1$		361	0.58	287.324	7.5973	$^4C_1$
362	0.7497	199.186	91.5388	$^1S_3$		362	0.5642	281.018	58.6302	$^4H_5$		362	0.5193	255.21	6.4976	$^4C_1$		362	0.5793	283.737	5.3545	$^4C_1$		362	0.5554	344.977	8.693	$^4C_1$
363	0.5915	301.989	59.5426	$E_5$		363	0.5569	258.659	42.5497	$^4H_5$		363	0.6093	305.005	15.1302	$^4C_1$		363	0.5845	40.5234	1.9429	$^4C_1$		363	0.5772	132.195	6.5733	$^4C_1$
364	0.6163	184.715	97.6222	$B_{3,O}$		364	0.6039	273.301	56.4346	$^4H_5$		364	0.5446	332.861	9.209	$^4C_1$		364	0.6824	314.32	1.0232	$^4C_1$		364	0.5739	226.029	10.1894	$^4C_1$
365	0.6247	200.359	85.1608	$^1S_3$		365	0.5683	301.693	61.8422	$E_5$		365	0.4954	318.181	23.2998	$^4C_1$		365	0.5493	85.983	9.9548	$^4C_1$		365	0.5323	273.925	6.8217	$^4C_1$
366	0.4706	284.668	54.9254	$^4H_5$		366	0.4784	304.52	51.9588	$E_5$		366	0.5335	112.668	3.7935	$^4C_1$		366	0.5684	157.867	10.5701	$^4C_1$		366	0.5484	353.832	5.7159	$^4C_1$
367	0.6469	187.199	98.2492	$B_{3,O}$		367	0.5545	271.057	48.4084	$^4H_5$		367	0.5968	276.4	20.9046	$^4C_1$		367	0.6381	277.154	4.9742	$^4C_1$		367	0.6126	32.6686	6.692	$^4C_1$
368	0.7237	184.614	89.3567	$B_{3,O}$		368	0.6417	278.707	65.2812	$^5S_6$		368	0.5377	284.825	10.9871	$^4C_1$		368	0.5711	233.089	5.9113	$^4C_1$		368	0.4547	245.323	19.2	$^4C_1$
369	0.611	300.688	75.3617	$B_{2,5}$		369	0.6156	279.576	51.9133	$^4H_5$		369	0.5799	255.298	13.5706	$^4C_1$		369	0.573	215.281	7.5693	$^4C_1$		369	0.5288	313.665	10.2343	$^4C_1$
370	0.7149	208.062	84.3617	$^1S_3$		370	0.543	285.902	49.21	$^4H_5$		370	0.6175	353.808	13.9924	$^4C_1$		370	0.6161	246.996	1.2231	$^4C_1$		370	0.5467	320.935	20.0902	$^4C_1$
371	0.6573	177.564	93.5967	$B_{3,O}$		371	0.5665	275.559	56.6168	$^4H_5$		371	0.5489	273.361	11.9188	$^4C_1$		371	0.5995	335.85	8.8201	$^4C_1$		371	0.555	272.882	8.4286	$^4C_1$
372	0.595	304.337	67.723	$E_5$		372	0.5143	289.497	42.3611	$E_5$		372	0.5377	353.263	9.4465	$^4C_1$		372	0.5769	286.919	8.5955	$^4C_1$		372	0.5399	337.479	31.6303	$^OH_5$
373	0.5942	195.849	83.3375	$^1S_3$		373	0.5826	280.504	60.9474	$^5S_6$		373	0.5858	280.664	8.6845	$^4C_1$		373	0.692	186.04	5.9268	$^4C_1$		373	0.5155	324.913	1.8756	$^4C_1$
374	0.6881	202.98	86.6711	$^1S_3$		374	0.5281	266.944	59.7542	$^5S_6$		374	0.6212	331.975	13.6981	$^4C_1$		374	0.6239	308.123	18.8626	$^4C_1$		374	0.5607	324.608	19.2464	$^4C_1$
375	0.5489	303.111	46.18	$E_5$		375	0.5797	277.088	55.3378	$^4H_5$		375	0.5362	247.041	14.1067	$^4C_1$		375	0.6066	353.214	4.9622	$^4C_1$		375	0.6004	296.495	4.084	$^4C_1$
376	0.6273	200.132	93.7913	$^1S_3$		376	0.5744	291.122	52.4071	$E_5$		376	0.5952	172.837	6.6904	$^4C_1$		376	0.6714	265.296	5.566	$^4C_1$		376	0.4967	180.448	5.5603	$^4C_1$
377	0.7103	178.795	95.1094	$B_{3,O}$		377	0.4997	277.486	56.5975	$^4H_5$		377	0.5502	169.86	6.2728	$^4C_1$		377	0.5443	333.787	10.6888	$^4C_1$		377	0.5558	156.974	18.6423	$^4C_1$
378	0.5533	324.617	52.7767	$^OH_5$		378	0.584	279.624	55.5903	$^4H_5$		378	0.6005	93.7662	9.1886	$^4C_1$		378	0.6177	278.477	2.7272	$^4C_1$		378	0.5521	346.098	19.0395	$^4C_1$
379	0.6482	199.815	85.2354	$^1S_3$		379	0.4863	276.102	56.8926	$^4H_5$		379	0.5304	290.183	10.1832	$^4C_1$		379	0.5734	195.69	6.5994	$^4C_1$		379	0.461	312.802	24.9888	$^4C_1$
380	0.6902	169.738	98.935	$B_{3,O}$		380	0.6052	275.787	56.104	$^4H_5$		380	0.5056	282.239	16.8328	$^4C_1$		380	0.6281	288.898	4.9423	$^4C_1$		380	0.486	55.2629	8.6067	$^4C_1$
381	0.5514	313.106	33.6723	$^OH_5$		381	0.6136	274.963	40.1078	$^4H_5$		381	0.5511	80.5143	1.7675	$^4C_1$		381	0.6266	58.5487	1.1119	$^4C_1$		381	0.5218	355.956	21.811	$^4C_1$
382	0.6798	190.598	85.1915	$B_{3,O}$		382	0.5295	267.657	43.261	$^4H_5$		382	0.5733	286.664	4.2192	$^4C_1$		382	0.6449	66.4406	3.3364	$^4C_1$		382	0.5887	340.995	10.1358	$^4C_1$
383	0.718	209.66	81.3451	$^1S_3$		383	0.4718	282.808	61.1126	$^5S_6$		383	0.5474	318.787	10.5201	$^4C_1$		383	0.6101	255.816	12.6194	$^4C_1$		383	0.5199	358.587	22.3368	$^4C_1$
384	0.5586	299.384	51.6526	$E_5$		384	0.5273	288.786	42.1668	$E_5$		384	0.5805	343.649	7.7773	$^4C_1$		384	0.5973	247.342	6.7123	$^4C_1$		384	0.4967	55.0417	2.6707	$^4C_1$
385	0.7072	193.059	90.2629	$B_{3,O}$		385	0.6576	274.89	61.8454	$^5S_6$		385	0.6452	276.297	7.6021	$^4C_1$		385	0.5695	98.9893	14.0288	$^4C_1$		385	0.5152	56.0998	19.0316	$^4C_1$
386	0.6392	178.503	93.0495	$B_{3,O}$		386	0.5483	293.5	59.1899	$E_5$		386	0.5894	330.837	6.1724	$^4C_1$		386	0.5871	41.0337	5.1009	$^4C_1$		386	0.5631	260.833	14.6777	$^4C_1$
387	0.5342	308.598	63.5533	$E_5$		387	0.586	280.18	56.2126	$^4H_5$		387	0.5286	297.579	12.2894	$^4C_1$		387	0.6351	253.768	3.6955	$^4C_1$		387	0.5274	275.54	13.6915	$^4C_1$
388	0.7089	202.139	80.3984	$^1S_3$		388	0.487	291.546	50.4997	$E_5$		388	0.6282	2.4452	10.1221	$^4C_1$		388	0.5643	255.209	4.9517	$^4C_1$		388	0.5482	105.821	8.8719	$^4C_1$
389	0.6945	180.446	93.2701	$B_{3,O}$		389	0.5765	283.187	60.4663	$^5S_6$		389	0.59	324.363	4.1927	$^4C_1$		389	0.635	294.348	4.9104	$^4C_1$		389	0.6222	91.2866	7.367	$^4C_1$
390	0.6265	296.586	77.4569	$B_{2,5}$		390	0.5615	262.153	43.5072	$^4H_5$		390	0.6024	316.566	7.2977	$^4C_1$		390	0.6393	294.172	4.1668	$^4C_1$		390	0.5468	341.715	9.284	$^4C_1$
391	0.6678	182.064	88.667	$B_{3,O}$		391	0.5638	266.556	61.6823	$^5S_6$		391	0.6333	81.0874	4.6996	$^4C_1$		391	0.6061	347.079	5.8523	$^4C_1$		391	0.4955	319.81	7.8131	$^4C_1$
392	0.6926	205.008	87.8675	$^1S_3$		392	0.5585	273.196	57.2463	$^4H_5$		392	0.611	322.305	7.2453	$^4C_1$		392	0.6223	259.031	2.7734	$^4C_1$		392	0.5569	19.6322	9.2022	$^4C_1$
393	0.5119	292.291	70.2817	$E_5$		393	0.538	257.658	57.1004	$^4H_5$		393	0.561	263.89	7.663	$^4C_1$		393	0.6196	250.741	3.7109	$^4C_1$		393	0.5417	236.137	11.3417	$^4C_1$
394	0.6964	201.432	84.6762	$^1S_3$		394	0.534	274.782	60.2234	$^5S_6$		394	0.5193	226.403	9.8182	$^4C_1$		394	0.6348	54.4281	10.0686	$^4C_1$		394	0.5944	354.557	17.7335	$^4C_1$
395	0.5872	180.163	90.4048	$B_{3,O}$		395	0.6169	259.795	48.5192	$^4H_5$		395	0.5828	296.146	8.8158	$^4C_1$		395	0.5711	205.91	4.501	$^4C_1$		395	0.5202	348.337	12.7274	$^4C_1$
396	0.5487	315.49	70.9527	$^1S_6$		396	0.5553	277.33	53.1538	$^4H_5$		396	0.5466	296.046	16.7848	$^4C_1$		396	0.6117	319.901	8.1808	$^4C_1$		396	0.4437	27.3485	11.1412	$^4C_1$
397	0.6937	190.004	91.8267	$B_{3,O}$		397	0.5923	276.356	54.8423	$^4H_5$		397	0.5701	79.1919	10.4464	$^4C_1$		397	0.6345	64.183	2.0818	$^4C_1$		397	0.6052	308.464	8.4723	$^4C_1$
398	0.7459	197.872	86.1223	$^1S_3$		398	0.6014	268.594	56.9807	$^4H_5$		398	0.5934	23.3342	3.5804	$^4C_1$		398	0.6142	185.436	2.3128	$^4C_1$		398	0.5699	271.775	3.9298	$^4C_1$
399	0.6832	318.852	69.6459	$^1S_6$		399	0.5571	272.379	58.3754	$^4H_5$		399	0.6023	206.993	8.5847	$^4C_1$		399	0.6341	334.328	5.4253	$^4C_1$		399	0.5936	337.392	14.3428	$^4C_1$
400	0.6243	189.842	90.2609	$B_{3,O}$		400	0.6154	279.627	56.8157	$^4H_5$		400	0.5695	108.819	6.8518	$^4C_1$		400	0.6027	262.711	14.354	$^4C_1$		400	0.56	228.443	8.7703	$^4C_1$
401	0.7325	196.361	89.4747	$^1S_3$		401	0.6254	284.195	56.9078	$^4H_5$		401	0.5705	2.1404	24.5624	$^4C_1$		401	0.6488	118.209	8.7727	$^4C_1$		401	0.5284	356.46	16.9724	$^4C_1$
402	0.5418	306.164	65.3556	$E_5$		402	0.5705	271.106	42.7287	$^4H_5$		402	0.5718	255.637	4.926	$^4C_1$		402	0.6018	51.3679	6.3016	$^4C_1$		402	0.5344	318.159	8.4857	$^4C_1$
403	0.6577	185.138	89.0666	$B_{3,O}$		403	0.4706	293.505	49.0124	$E_5$		403	0.6126	134.376	2.0865	$^4C_1$		403	0.5358	290.432	6.614	$^4C_1$		403	0.5286	305.047	13.6961	$^4C_1$
404	0.7089	187.261	81.0746	$B_{3,O}$		404	0.5415	271.815	48.4548	$^4H_5$		404	0.6395	151.68	2.101	$^4C_1$		404	0.5677	49.0675	5.9084	$^4C_1$		404	0.5733	58.4562	1.1099	$^4C_1$
405	0.6277	302.01	76.3985	$B_{2,5}$		405	0.5839	267.926	49.1532	$^4H_5$		405	0.5802	263.299	13.0274	$^4C_1$		405	0.6048	330.444	4.0857	$^4C_1$		405	0.5117	2.8047	7.3743	$^4C_1$
406	0.7241	202.891	87.4587	$^1S_3$		406	0.5061	272.955	52.1301	$^4H_5$		406	0.537	292.881	14.6168	$^4C_1$		406	0.6063	22.5933	10.8686	$^4C_1$		406	0.531	294.679	22.9709	$^4C_1$
407	0.7151	196.064	89.509	$^1S_3$		407	0.6419	274.239	70.9041	$^5S_6$		407	0.5409	9.6523	5.265	$^4C_1$		407	0.5897	155.314	6.6174	$^4C_1$		407	0.5867	318.783	9.8186	$^4C_1$
408	0.578	303.115	68.0517	$E_5$		408	0.5542	288.007	60.518	$E_5$		408	0.5825	2.5448	8.2307	$^4C_1$		408	0.6459	74.5396	8.1514	$^4C_1$		408	0.4752	23.0836	19.8208	$^4C_1$
409	0.6466	198.409	89.6916	$^1S_3$		409	0.5586	285.357	48.2531	$^4H_5$		409	0.587	298.311	10.1693	$^4C_1$		409	0.6872	244.248	7.8434	$^4C_1$		409	0.4947	11.909	10.8393	$^4C_1$
410	0.7271	202.702	86.2402	$^1S_3$		410	0.5909	277.412	58.0169	$^4H_5$		410	0.5422	5.4029	3.6058	$^4C_1$		410	0.6084	192.731	3.7593	$^4C_1$		410	0.57	352.569	2.219	$^4C_1$
411	0.5352	336.579	28.8938	$^OH_5$		411	0.5822	276.584	47.3312	$^4H_5$		411	0.5579	278.149	4.3494	$^4C_1$		411	0.5482	311.528	5.3796	$^4C_1$		411	0.5493	30.6542	18.0176	$^4C_1$
412	0.6257	188.274	98.232	$B_{3,O}$		412	0.5091	294.737	62.6389	$E_5$		412	0.5425	163.657	6.2157	$^4C_1$		412	0.5414	323.902	3.274	$^4C_1$		412	0.523	342.41	16.7677	$^4C_1$
413	0.644	182.718	85.345	$B_{3,O}$		413	0.5251	297.339	62.3172	$E_5$		413	0.5158	297.058	26.1204	$^4C_1$		413	0.6436	27.2149	4.7676	$^4C_1$		413	0.6006	245.093	8.7945	$^4C_1$
414	0.5723	315.964	65.5975	$^1S_6$		414	0.5453	270.3	41.3028	$^4H_5$		414	0.5301	214.62	6.8512	$^4C_1$		414	0.6083	267.576	15.8382	$^4C_1$		414	0.4935	327.576	20.9479	$^4C_1$
415	0.6181	196.949	84.8774	$^1S_3$		415	0.587	276.986	48.1761	$^4H_5$		415	0.5224	226.872	14.5646	$^4C_1$		415	0.6077	56.0495	12.1427	$^4C_1$		415	0.6184	167.966	0.3656	$^4C_1$
416	0.732	182.768	90.1589	$B_{3,O}$		416	0.567	270.008	59.2194	$^5S_6$		416	0.5873	48.4905	11.2604	$^4C_1$		416	0.6193	87.5837	5.6754	$^4C_1$		416	0.5005	266.637	15.7705	$^4C_1$
417	0.7336	301.392	77.1419	$B_{2,5}$		417	0.5294	285.136	54.4256	$E_5$		417	0.5035	236.588	11.5114	$^4C_1$		417	0.5857	292.349	4.0704	$^4C_1$		417	0.5199	303.486	7.5996	$^4C_1$
418	0.6895	185.739	88.8741	$B_{3,O}$		418	0.5855	278.354	52.1438	$^4H_5$		418	0.5974	207.042	2.5857	$^4C_1$		418	0.6295	287.661	14.5665	$^4C_1$		418	0.5799	303.89	12.5506	$^4C_1$
419	0.6691	198.589	86.8106	$^1S_3$		419	0.5914	280.039	65.4962	$^5S_6$		419	0.4762	358.609	8.8149	$^4C_1$		419	0.6589	170.648	5.616	$^4C_1$		419	0.5206	315.82	11.6993	$^4C_1$
420	0.5666	293.715	79.346	$B_{2,5}$		420	0.5331	283.723	39.5298	$^4H_5$		420	0.6007	145.12	3.9958	$^4C_1$		420	0.6498	40.7584	11.1077	$^4C_1$		420	0.6099	9.2966	2.5787	$^4C_1$
421	0.6491	178.78	93.5229	$B_{3,O}$		421	0.537	281.712	51.8925	$^4H_5$		421	0.5149	350.826	9.0697	$^4C_1$		421	0.6104	18.6888	5.6402	$^4C_1$		421	0.5538	277.218	1.8699	$^4C_1$
422	0.6781	200.821	85.501	$^1S_3$		422	0.5006	263.764	60.7447	$^5S_6$		422	0.5538	218.218	13.1685	$^4C_1$		422	0.6721	61.5978	3.3274	$^4C_1$		422	0.5345	224.233	3.307	$^4C_1$
423	0.5583	302.225	56.9849	$E_5$		423	0.5904	284.721	50.5292	$^4H_5$		423	0.6336	259.67	11.8277	$^4C_1$		423	0.6532	62.9797	6.4561	$^4C_1$		423	0.5452	263.696	13.9978	$^4C_1$
424	0.656	181.216	91.8074	$B_{3,O}$		424	0.5637	285.612	53.8135	$E_5$		424	0.485	284.211	15.3723	$^4C_1$		424	0.5778	172.935	3.684	$^4C_1$		424	0.5133	140.627	4.1717	$^4C_1$
425	0.6963	191.27	85.9129	$B_{3,O}$		425	0.704	255.755	78.3913	$^5S_6$		425	0.5651	280.448	4.7564	$^4C_1$		425	0.6379	153.025	6.2764	$^4C_1$		425	0.5161	301.134	13.3278	$^4C_1$
426	0.5147	327.026	37.5101	$^OH_5$		426	0.539	282.998	59.8909	$^5S_6$		426	0.5517	282.957	8.5547	$^4C_1$		426	0.62	249.629	13.4308	$^4C_1$		426	0.4586	283.256	12.3523	$^4C_1$
427	0.6842	201.568	90.9131	$^1S_3$		427	0.6069	268.479	60.1876	$^5S_6$		427	0.5288	106.861	4.8163	$^4C_1$		427	0.6118	29.6083	5.6331	$^4C_1$		427	0.5866	263.215	8.3427	$^4C_1$
428	0.6428	187.236	93.3721	$B_{3,O}$		428	0.6024	248.467	55.347	$^4E$		428	0.4828	230.44	18.7391	$^4C_1$		428	0.6232	54.3696	5.4801	$^4C_1$		428	0.5459	285.905	20.3872	$^4C_1$
429	0.5439	281.419	28.3052	$^4H_5$		429	0.5502	271.177	58.2027	$^4H_5$		429	0.5443	275.676	17.885	$^4C_1$		429	0.6453	258.112	2.6914	$^4C_1$		429	0.5728	247.558	7.2654	$^4C_1$
430	0.6918	182.832	96.2896	$B_{3,O}$		430	0.597	288.622	68.3619	$E_5$		430	0.5663	248.64	9.3232	$^4C_1$		430	0.7194	344.474	9.6776	$^4C_1$		430	0.5629	325.106	36.2953	$^OH_5$
431	0.6284	191.844	92.0277	$B_{3,O}$		431	0.6338	240.197	71.5626	$^4E$		431	0.5928	265.955	14.4939	$^4C_1$		431	0.6158	237.476	4.0534	$^4C_1$		431	0.4924	311.637	27.8868	$^OH_5$
432	0.4963	307.275	59.2465	$E_5$		432	0.5634	281.631	50.6453	$^4H_5$		432	0.5042	316.081	6.9959	$^4C_1$		432	0.6346	337.417	9.1496	$^4C_1$		432	0.5348	308.727	17.3335	$^4C_1$
433	0.6384	188.387	86.4305	$B_{3,O}$		433	0.5054	282.577	57.9595	$^4H_5$		433	0.5739	308.55	29.1099	$^OH_5$		433	0.6062	345.793	2.2993	$^4C_1$		433	0.5325	345.201	20.6931	$^4C_1$
434	0.6559	178.003	97.4402	$B_{3,O}$		434	0.5298	276.416	52.7678	$^4H_5$		434	0.5256	273.96	20.2422	$^4C_1$		434	0.5695	294.513	6.7765	$^4C_1$		434	0.5291	17.9381	22.9937	$^4C_1$
435	0.6619	303.744	78.101	$B_{2,5}$		435	0.5447	266.756	51.5329	$^4H_5$		435	0.5169	235.079	16.5049	$^4C_1$		435	0.5723	281.943	7.1189	$^4C_1$		435	0.5325	12.0269	14.6353	$^4C_1$
436	0.6814	184.681	86.0971	$B_{3,O}$		436	0.5697	293.244	66.9369	$E_5$		436	0.5164	271.839	28.5365	$^4H_5$		436	0.6007	309.154	4.8536	$^4C_1$		436	0.5078	329.989	21.1899	$^4C_1$
437	0.7282	198.892	86.739	$^1S_3$		437	0.601	282.859	60.022	$^5S_6$		437	0.6009	305.283	7.7362	$^4C_1$		437	0.5821	299.834	1.1317	$^4C_1$		437	0.5382	161.476	6.0759	$^4C_1$
438	0.5375	296.064	53.9564	$E_5$		438	0.5141	279.988	51.2722	$^4H_5$		438	0.5963	184.268	4.8418	$^4C_1$		438	0.6405	74.9039	4.8096	$^4C_1$		438	0.604	261.31	1.2979	$^4C_1$
439	0.7624	190.075	92.4512	$B_{3,O}$		439	0.5103	289.482	55.5055	$E_5$		439	0.5673	301.851	11.1447	$^4C_1$		439	0.5447	169.137	11.7867	$^4C_1$		439	0.5053	335.364	21.1224	$^4C_1$
440	0.6757	203.114	86.2747	$^1S_3$		440	0.5468	275.836	60.9654	$^5S_6$		440	0.5172	328.759	10.7221	$^4C_1$		440	0.6319	311.82	1.2234	$^4C_1$		440	0.5323	349.968	11.1469	$^4C_1$
441	0.5434	305.017	15.9539	$^4C_1$		441	0.5579	287.98	49.4312	$E_5$		441	0.587	349.631	8.8098	$^4C_1$		441	0.6014	271.316	15.051	$^4C_1$		441	0.4512	344.889	11.7349	$^4C_1$
442	0.7159	192.571	84.7689	$B_{3,O}$		442	0.5507	279.998	54.5407	$^4H_5$		442	0.5696	226.934	11.8597	$^4C_1$		442	0.6257	357.791	4.9382	$^4C_1$		442	0.5494	358.283	5.8474	$^4C_1$
443	0.6447	207.832	85.7385	$^1S_3$		443	0.5623	291.889	43.0545	$E_5$		443	0.4687	267.928	10.4883	$^4C_1$		443	0.6154	79.1292	5.7697	$^4C_1$		443	0.5733	332.266	24.006	$^4C_1$
444	0.5344	315.215	45.5455	$^OH_5$		444	0.4965	291.276	44.7653	$E_5$		444	0.5533	276.137	12.2857	$^4C_1$		444	0.6351	266.787	2.0971	$^4C_1$		444	0.5678	167.256	4.9727	$^4C_1$
445	0.7158	203.899	77.9334	$^5S_4$		445	0.559	275.367	61.1816	$^5S_6$		445	0.5304	253.85	10.0472	$^4C_1$		445	0.6069	87.9679	4.8716	$^4C_1$		445	0.5856	350.817	3.9445	$^4C_1$
446	0.7013	188.575	88.9921	$B_{3,O}$		446	0.5723	244.033	50.6223	$^4E$		446	0.4859	238.512	9.7126	$^4C_1$		446	0.6337	272.789	3.1818	$^4C_1$		446	0.4678	345.131	9.0139	$^4C_1$
447	0.5794	277.013	12.5101	$^4C_1$		447	0.5446	277.546	42.3193	$^4H_5$		447	0.646	240.799	23.1045	$^4C_1$		447	0.5835	198.982	2.5837	$^4C_1$		447	0.5737	305.227	23.1609	$^4C_1$
448	0.6524	195.876	89.2333	$^1S_3$		448	0.4985	274.745	44.4409	$^4H_5$		448	0.5617	307.414	15.49	$^4C_1$		448	0.6241	145.012	4.8564	$^4C_1$		448	0.5572	308.679	20.0141	$^4C_1$
449	0.7018	202.343	75.8273	$^5S_4$		449	0.5336	274.082	48.5225	$^4H_5$		449	0.5646	251.503	23.2836	$^4C_1$		449	0.5908	77.0636	5.1258	$^4C_1$		449	0.5845	317.708	16.6856	$^4C_1$
450	0.6993	297.561	72.3462	$E_5$		450	0.5304	279.424	34.6737	$^4H_5$		450	0.5783	286.85	14.5772	$^4C_1$		450	0.5806	339.526	7.6116	$^4C_1$		450	0.5111	190.782	10.413	$^4C_1$
451	0.6756	185.804	94.2939	$B_{3,O}$		451	0.5694	265.813	48.2408	$^4H_5$		451	0.5724	152.141	4.9094	$^4C_1$		451	0.6589	168.762	10.9366	$^4C_1$		451	0.5464	302.451	17.7478	$^4C_1$
452	0.7084	203.669	90.0661	$^1S_3$		452	0.5437	284.059	53.2122	$^4H_5$		452	0.5631	195.09	8.4502	$^4C_1$		452	0.6404	283.951	9.6133	$^4C_1$		452	0.532	298.84	7.7856	$^4C_1$
453	0.51	315.291	41.0085	$^OH_5$		453	0.497	273.227	41.8342	$^4H_5$		453	0.6029	317.183	9.9898	$^4C_1$		453	0.6688	124.483	4.1407	$^4C_1$		453	0.5734	337.041	10.1062	$^4C_1$
454	0.6918	204.638	84.8339	$^1S_3$		454	0.6003	270.086	54.0635	$^4H_5$		454	0.5322	203.672	13.9351	$^4C_1$		454	0.6411	7.5906	8.9342	$^4C_1$		454	0.5491	356.232	17.1974	$^4C_1$
455	0.7084	184.828	94.2825	$B_{3,O}$		455	0.6802	257.711	79.72	$^1S_5$		455	0.6676	191.204	10.2938	$^4C_1$		455	0.5778	163.695	9.4043	$^4C_1$		455	0.5238	66.4127	2.6289	$^4C_1$
456	0.5438	316.069	58.1269	$^OH_5$		456	0.487	286.062	43.9345	$^4H_5$		456	0.5055	229.632	17.0275	$^4C_1$		456	0.6107	310.215	4.236	$^4C_1$		456	0.5593	275.982	7.2749	$^4C_1$
457	0.6905	198.779	91.3418	$^1S_3$		457	0.5768	267.66	60.1319	$^5S_6$		457	0.608	269.594	6.0874	$^4C_1$		457	0.6552	190.387	9.0591	$^4C_1$		457	0.5594	328.665	11.8728	$^4C_1$
458	0.6796	181.583	89.8797	$B_{3,O}$		458	0.665	244.87	68.7239	$^4E$		458	0.5702	300.617	11.832	$^4C_1$		458	0.6374	255.574	8.3102	$^4C_1$		458	0.5807	271.945	8.3185	$^4C_1$
459	0.6812	290.888	75.7723	$B_{2,5}$		459	0.6117	247.392	51.0055	$^4E$		459	0.5508	223.233	19.304	$^4C_1$		459	0.5555	270.792	5.7645	$^4C_1$		459	0.5411	17.3629	4.6892	$^4C_1$
460	0.6888	191.346	90.1178	$B_{3,O}$		460	0.5913	267.357	58.199	$^4H_5$		460	0.6351	281.36	15.4595	$^4C_1$		460	0.6193	26.593	4.287	$^4C_1$		460	0.5328	323.335	22.368	$^4C_1$
461	0.6787	194.441	90.513	$B_{3,O}$		461	0.69	259.163	82.2663	$^1S_5$		461	0.5676	245.442	2.1523	$^4C_1$		461	0.6899	315.481	7.0086	$^4C_1$		461	0.446	327.309	16.2197	$^4C_1$
462	0.6539	305.12	64.4505	$E_5$		462	0.5973	243.464	49.5174	$^4E$		462	0.5445	311.658	14.9483	$^4C_1$		462	0.6972	293.254	4.334	$^4C_1$		462	0.5477	214.169	14.3744	$^4C_1$
463	0.5663	207.911	88.2475	$^1S_3$		463	0.539	281.429	55.4185	$^4H_5$		463	0.5668	242.954	11.7997	$^4C_1$		463	0.5965	330.831	5.7032	$^4C_1$		463	0.47	330.898	32.6736	$^OH_5$
464	0.6426	187.109	86.2103	$B_{3,O}$		464	0.6409	303.929	80.6015	$B_{2,5}$		464	0.5688	221.369	12.5649	$^4C_1$		464	0.6022	206.039	6.9776	$^4C_1$		464	0.5573	119.207	6.7189	$^4C_1$
465	0.4913	294.491	46.8423	$E_5$		465	0.6003	242.137	38.5623	$^4E$		465	0.5877	267.3	16.5361	$^4C_1$		465	0.6477	251.744	9.0032	$^4C_1$		465	0.5252	307.548	19.3904	$^4C_1$
466	0.6863	185.618	91.0837	$B_{3,O}$		466	0.5553	292.352	58.5738	$E_5$		466	0.5572	227.663	6.3242	$^4C_1$		466	0.6351	356.833	1.0863	$^4C_1$		466	0.5652	294.34	16.2364	$^4C_1$
467	0.7089	181.856	85.3308	$B_{3,O}$		467	0.5446	303.597	67.3927	$E_5$		467	0.5916	252.332	17.5077	$^4C_1$		467	0.6009	73.1853	10.5287	$^4C_1$		467	0.4947	351.631	18.2569	$^4C_1$
468	0.4564	260.604	6.5139	$^4C_1$		468	0.5086	243.782	31.6891	$^4E$		468	0.5341	224.697	12.5807	$^4C_1$		468	0.6438	205.679	2.5296	$^4C_1$		468	0.5121	279.66	5.5426	$^4C_1$
469	0.6408	178.451	95.4957	$B_{3,O}$		469	0.5859	290.033	54.6041	$E_5$		469	0.4998	349.202	27.2458	$^OH_5$		469	0.678	233.08	7.23	$^4C_1$		469	0.4909	2.6063	34.1783	$^OE$
470	0.6293	173.46	96.0997	$B_{3,O}$		470	0.5501	283.202	62.5154	$^5S_6$		470	0.5641	295.857	14.5	$^4C_1$		470	0.5786	145.447	0.6936	$^4C_1$		470	0.6292	188.513	5.0514	$^4C_1$
471	0.5197	314.935	52.3694	$^OH_5$		471	0.5455	247.332	44.7818	$^4E$		471	0.5309	261.168	8.1783	$^4C_1$		471	0.6068	267.441	8.3777	$^4C_1$		471	0.5571	337.35	14.6085	$^4C_1$
472	0.6668	187.345	88.6163	$B_{3,O}$		472	0.5286	290.03	42.5544	$E_5$		472	0.5705	235.292	9.3836	$^4C_1$		472	0.6346	195.482	2.3857	$^4C_1$		472	0.5561	326.498	16.4505	$^4C_1$
473	0.6528	188.703	92.2342	$B_{3,O}$		473	0.656	321.015	71.6217	$^1S_6$		473	0.5996	194.742	7.1028	$^4C_1$		473	0.6289	197.781	5.8403	$^4C_1$		473	0.5452	192.349	7.1025	$^4C_1$
474	0.6599	312.217	72.7094	$^1S_6$		474	0.6079	229.847	35.5942	$^4H_3$		474	0.5789	260.498	10.4899	$^4C_1$		474	0.6056	140.243	5.3757	$^4C_1$		474	0.5531	27.6335	2.8441	$^4C_1$
475	0.6636	201.672	81.9638	$^1S_3$		475	0.6488	292.476	56.2077	$E_5$		475	0.5533	122.339	4.5353	$^4C_1$		475	0.6307	251.443	5.572	$^4C_1$		475	0.5613	309.382	13.375	$^4C_1$
476	0.6502	187.42	87.3995	$B_{3,O}$		476	0.5469	311.11	54.3466	$E_5$		476	0.536	235.985	4.5528	$^4C_1$		476	0.6292	312.074	8.5935	$^4C_1$		476	0.5895	251.9	11.3586	$^4C_1$
477	0.5164	299.423	57.8556	$E_5$		477	0.5938	237.149	44.3466	$^4E$		477	0.5279	212.581	9.5999	$^4C_1$		477	0.578	287.376	9.7095	$^4C_1$		477	0.5611	300.31	15.8929	$^4C_1$
478	0.6817	201.018	82.2137	$^1S_3$		478	0.4894	324.344	50.9347	$^OH_5$		478	0.5486	256.637	12.8717	$^4C_1$		478	0.5658	248.616	3.7136	$^4C_1$		478	0.6514	22.4991	2.6153	$^4C_1$
479	0.6373	180.689	89.8106	$B_{3,O}$		479	0.6709	267.192	78.8457	$^1S_5$		479	0.6108	226.388	17.4488	$^4C_1$		479	0.6498	333.955	10.6681	$^4C_1$		479	0.5443	230.875	18.7125	$^4C_1$
480	0.4837	307.597	51.9397	$E_5$		480	0.5512	244.923	39.2048	$^4E$		480	0.5354	227.034	12.8936	$^4C_1$		480	0.6601	249.391	15.4299	$^4C_1$		480	0.5667	19.703	11.3171	$^4C_1$
481	0.6546	188.542	86.4491	$B_{3,O}$		481	0.6292	298.49	58.8954	$E_5$		481	0.5632	227.052	8.8118	$^4C_1$		481	0.5382	209.996	6.481	$^4C_1$		481	0.5361	342.308	24.5769	$^4C_1$
482	0.5826	186.877	91.5844	$B_{3,O}$		482	0.5462	256.645	69.1926	$^5S_6$		482	0.5757	281.46	3.3295	$^4C_1$		482	0.6374	49.6964	0.4288	$^4C_1$		482	0.5901	263.938	13.976	$^4C_1$
483	0.5875	315.534	60.3836	$E_5$		483	0.5432	240.684	48.1525	$^4E$		483	0.6278	240.787	3.9743	$^4C_1$		483	0.6349	293.7	8.8482	$^4C_1$		483	0.5868	123.671	5.3117	$^4C_1$
484	0.728	180.925	92.3485	$B_{3,O}$		484	0.5173	285.264	48.2976	$^4H_5$		484	0.5772	44.4146	11.0378	$^4C_1$		484	0.5862	232.273	9.1443	$^4C_1$		484	0.6089	61.6671	0.7715	$^4C_1$
485	0.6432	186.644	92.1518	$B_{3,O}$		485	0.5365	267.705	62.3582	$^5S_6$		485	0.5859	251.833	13.7274	$^4C_1$		485	0.5847	238.475	9.2682	$^4C_1$		485	0.5591	304.899	26.5834	$^4C_1$
486	0.6836	297.236	75.3019	$B_{2,5}$		486	0.5719	231.53	36.5077	$^4E$		486	0.572	255.367	5.3447	$^4C_1$		486	0.6541	156.922	15.7571	$^4C_1$		486	0.5418	276.049	19.0844	$^4C_1$
487	0.6827	199.766	85.777	$^1S_3$		487	0.5429	271.937	44.0512	$^4H_5$		487	0.4816	297.273	19.8482	$^4C_1$		487	0.5819	207.937	14.693	$^4C_1$		487	0.5613	281.741	17.2144	$^4C_1$
488	0.7454	210.678	89.7512	$^1S_3$		488	0.6912	265.078	80.0444	$^1S_5$		488	0.5872	268.012	2.3563	$^4C_1$		488	0.6714	288.299	6.2495	$^4C_1$		488	0.5257	241.325	18.7881	$^4C_1$
489	0.4824	281.476	34.4627	$^4H_5$		489	0.474	243.531	29.9361	$^4E$		489	0.579	280.325	21.7581	$^4C_1$		489	0.5948	271.13	11.41	$^4C_1$		489	0.5552	292.093	11.1654	$^4C_1$
490	0.659	192.405	89.7954	$B_{3,O}$		490	0.6584	267.418	56.1119	$^4H_5$		490	0.5968	203.767	6.7552	$^4C_1$		490	0.7061	171.534	1.7065	$^4C_1$		490	0.6101	319.945	7.8676	$^4C_1$
491	0.8096	196.99	89.9318	$^1S_3$		491	0.5958	255.957	79.2736	$^1S_5$		491	0.5588	264.339	16.2397	$^4C_1$		491	0.6099	274.843	8.4152	$^4C_1$		491	0.5412	318.012	16.0264	$^4C_1$
492	0.4758	304.399	43.1085	$E_5$		492	0.5537	240.763	36.3505	$^4E$		492	0.5729	280.467	8.9309	$^4C_1$		492	0.4947	17.5083	19.2787	$^4C_1$		492	0.513	306.91	5.6782	$^4C_1$
493	0.7188	191.174	91.3916	$B_{3,O}$		493	0.5994	284.579	67.3248	$^5S_6$		493	0.5588	322.394	7.953	$^4C_1$		493	0.6771	300.98	3.3266	$^4C_1$		493	0.5936	293.055	20.2845	$^4C_1$
494	0.7403	203.083	86.7558	$^1S_3$		494	0.6035	273.121	58.6428	$^4H_5$		494	0.5542	258.407	10.8241	$^4C_1$		494	0.655	320.471	3.8431	$^4C_1$		494	0.5617	279.681	22.3388	$^4C_1$
495	0.5347	42.6214	7.2217	$^4C_1$		495	0.4981	243.952	45.5588	$^4E$		495	0.5451	19.1694	8.8841	$^4C_1$		495	0.6536	287.439	6.1061	$^4C_1$		495	0.4849	331.444	20.6023	$^4C_1$
496	0.6367	192.57	91.9576	$B_{3,O}$		496	0.629	298.609	56.6206	$E_5$		496	0.598	246.722	3.5999	$^4C_1$		496	0.5597	216.435	12.5336	$^4C_1$		496	0.6126	59.2448	5.153	$^4C_1$
497	0.6077	197.196	88.1595	$^1S_3$		497	0.6001	270.712	73.9111	$^5S_6$		497	0.6037	239.793	11.705	$^4C_1$		497	0.5898	300.946	10.2335	$^4C_1$		497	0.5449	333.163	12.3035	$^4C_1$
498	0.5267	314.732	64.1327	$^1S_6$		498	0.5379	242.916	57.4109	$^4E$		498	0.5836	51.1272	3.9453	$^4C_1$		498	0.6642	304.595	7.2106	$^4C_1$		498	0.5924	316.024	19.5929	$^4C_1$
499	0.6993	202.788	87.2788	$^1S_3$		499	0.5068	279.431	52.9677	$^4H_5$		499	0.5571	209.814	11.5324	$^4C_1$		499	0.635	275.787	11.3543	$^4C_1$		499	0.5183	318.04	21.3779	$^4C_1$
500	0.6862	196.178	95.0047	$^1S_3$		500	0.566	289.292	59.7296	$E_5$		500	0.5972	234.437	10.5148	$^4C_1$		500	0.6447	132.789	3.4976	$^4C_1$		500	0.5753	16.4104	17.7734	$^4C_1$
501	0.544	292.663	48.659	$E_5$		501	0.5939	249.997	50.1745	$^4E$		501	0.5551	111.137	1.0904	$^4C_1$		501	0.6329	117.296	9.9232	$^4C_1$		501	0.5056	264.8	3.9366	$^4C_1$
502	0.6942	189.516	91.2604	$B_{3,O}$		502	0.5425	273.023	45.4998	$^4H_5$		502	0.5675	287.419	12.2883	$^4C_1$		502	0.6294	221.612	4.822	$^4C_1$		502	0.4845	170.333	5.9716	$^4C_1$
503	0.6854	195.327	86.0278	$^1S_3$		503	0.5154	302.632	66.1514	$E_5$		503	0.5913	283.848	14.1172	$^4C_1$		503	0.6073	151.047	6.0394	$^4C_1$		503	0.523	331.985	9.595	$^4C_1$
504	0.5666	298.526	56.5077	$E_5$		504	0.6168	256.061	47.4988	$^4H_5$		504	0.5867	71.7378	5.611	$^4C_1$		504	0.6049	78.9562	5.329	$^4C_1$		504	0.5469	357.664	11.1617	$^4C_1$
505	0.679	184.66	89.58	$B_{3,O}$		505	0.5329	288.894	55.9357	$E_5$		505	0.6028	257.195	7.1133	$^4C_1$		505	0.677	270.646	77.0387	$^5S_6$		505	0.5435	325.064	23.4717	$^4C_1$
506	0.7734	193.1	85.3678	$B_{3,O}$		506	0.6635	297.667	75.6433	$B_{2,5}$		506	0.6549	261.19	10.8195	$^4C_1$		506	0.769	273.063	82.738	$^1S_5$		506	0.522	101.883	4.7851	$^4C_1$
507	0.4693	318.009	33.6348	$^OH_5$		507	0.5625	241.407	51.6422	$^4E$		507	0.6203	98.1939	6.1512	$^4C_1$		507	0.7422	268.378	82.8885	$^1S_5$		507	0.5521	332.283	14.4008	$^4C_1$
508	0.6475	197.309	91.8445	$^1S_3$		508	0.5419	312.703	52.4884	$E_5$		508	0.596	79.7488	6.945	$^4C_1$		508	0.8013	272.534	78.2552	$^5S_6$		508	0.5872	340.332	28.2859	$^OH_5$
509	0.7111	196.261	91.7607	$^1S_3$		509	0.5112	300.846	67.893	$E_5$		509	0.5664	234.632	7.326	$^4C_1$		509	0.7502	266.298	82.8009	$^1S_5$		509	0.5145	345.581	12.977	$^4C_1$
510	0.5785	288.301	58.1764	$E_5$		510	0.5316	237.192	37.0839	$^4E$		510	0.5987	43.1888	3.3639	$^4C_1$		510	0.7604	272.239	82.9185	$^1S_5$		510	0.5238	354.773	16.3044	$^4C_1$
511	0.6924	193.11	90.986	$B_{3,O}$		511	0.5251	295.493	53.0703	$E_5$		511	0.5044	222.199	17.6833	$^4C_1$		511	0.7579	265.283	83.718	$^1S_5$		511	0.5378	292.116	21.2391	$^4C_1$
512	0.6363	184.727	95.7872	$B_{3,O}$		512	0.575	304.021	71.4121	$E_5$		512	0.6129	240.947	13.4804	$^4C_1$		512	0.7063	267.392	80.9368	$^1S_5$		512	0.5146	275.726	8.8507	$^4C_1$
513	0.5692	293.056	45.4494	$E_5$		513	0.5436	232.588	40.5511	$^4E$		513	0.5083	305.792	12.1191	$^4C_1$		513	0.7046	275.084	79.304	$^1S_5$		513	0.5347	290.872	9.4711	$^4C_1$
514	0.6211	192.808	85.5944	$B_{3,O}$		514	0.5494	284.28	53.189	$^4H_5$		514	0.5356	313.014	10.0225	$^4C_1$		514	0.7346	267.377	79.5883	$^1S_5$		514	0.5078	315.796	18.1188	$^4C_1$
515	0.6606	174.353	93.1623	$B_{3,O}$		515	0.5647	304.983	72.6983	$B_{2,5}$		515	0.5842	291.837	8.0218	$^4C_1$		515	0.8619	270.689	84.4159	$^1S_5$		515	0.5522	281.037	23.3436	$^4C_1$
516	0.5733	319.984	65.7323	$^1S_6$		516	0.5289	252.258	48.9336	$^4E$		516	0.5466	200.906	4.5448	$^4C_1$		516	0.6401	266.847	87.1399	$^1S_5$		516	0.4309	298.576	25.1366	$^4C_1$
517	0.6504	197.939	81.2572	$^1S_3$		517	0.5938	291.805	53.1308	$E_5$		517	0.6122	261.771	23.0547	$^4C_1$		517	0.7695	270.772	87.0878	$^1S_5$		517	0.5005	85.5653	8.1271	$^4C_1$
518	0.6423	189.349	93.2599	$B_{3,O}$		518	0.5569	241.165	68.3156	$^4E$		518	0.6106	232.959	6.1907	$^4C_1$		518	0.7435	271.761	79.1391	$^1S_5$		518	0.4937	36.4905	10.0387	$^4C_1$
519	0.5763	332.255	8.5418	$^4C_1$		519	0.5589	244.97	37.1126	$^4E$		519	0.5953	244.814	11.9023	$^4C_1$		519	0.7206	264.879	79.825	$^1S_5$		519	0.6007	336.319	14.2045	$^4C_1$
520	0.707	191.723	89.4621	$B_{3,O}$		520	0.5021	277.057	60.5726	$^5S_6$		520	0.5156	311.665	0.5961	$^4C_1$		520	0.7817	273.432	87.5502	$^1S_5$		520	0.5257	166.689	8.4932	$^4C_1$
521	0.7291	196.239	92.3958	$^1S_3$		521	0.7143	260.245	78.1117	$^5S_6$		521	0.5615	328.266	13.5951	$^4C_1$		521	0.8027	270.589	88.0041	$^1S_5$		521	0.5524	58.1853	1.2573	$^4C_1$
522	0.5513	283.618	28.0638	$^4H_5$		522	0.5706	247.086	41.045	$^4E$		522	0.5688	25.5746	6.9303	$^4C_1$		522	0.6802	268.713	79.7128	$^1S_5$		522	0.539	285.039	10.4409	$^4C_1$
523	0.7038	178.567	87.1064	$B_{3,O}$		523	0.5822	342.875	20.5494	$^4C_1$		523	0.6264	12.7524	6.9286	$^4C_1$		523	0.678	268.628	81.3098	$^1S_5$		523	0.54	345.056	13.4706	$^4C_1$
524	0.7027	179.709	96.173	$B_{3,O}$		524	0.7114	257.703	75.5672	$^5S_6$		524	0.5191	297.628	11.1219	$^4C_1$		524	0.7953	277.291	80.6705	$^1S_5$		524	0.5975	296.359	15.6769	$^4C_1$
525	0.5179	316.457	46.899	$^OH_5$		525	0.5927	229.558	37.3901	$^4E$		525	0.5862	345.245	8.048	$^4C_1$		525	0.7047	270.795	78.5207	$^5S_6$		525	0.5239	339.301	21.8562	$^4C_1$
526	0.6847	192.451	90.6868	$B_{3,O}$		526	0.5796	288.539	44.8798	$E_5$		526	0.6082	204.668	11.3861	$^4C_1$		526	0.6462	274.023	79.8436	$^1S_5$		526	0.5696	281.971	16.7441	$^4C_1$
527	0.6627	188.208	89.6196	$B_{3,O}$		527	0.6953	238.671	74.2967	$^{2,5}B$		527	0.6099	328.354	3.2911	$^4C_1$		527	0.7806	270.772	80.6416	$^1S_5$		527	0.4953	328.855	15.2069	$^4C_1$
528	0.5547	34.4147	24.3837	$^4C_1$		528	0.5448	233.93	40.1655	$^4E$		528	0.6081	2.2911	7.6261	$^4C_1$		528	0.6741	279.716	83.2661	$^1S_5$		528	0.5177	25.1304	7.0028	$^4C_1$
529	0.7084	191.759	83.255	$B_{3,O}$		529	0.6168	303.173	63.0248	$E_5$		529	0.5885	347.821	17.7929	$^4C_1$		529	0.7354	279.001	80.2978	$^1S_5$		529	0.4971	251.084	6.4869	$^4C_1$
530	0.6641	194.742	90.2968	$B_{3,O}$		530	0.6421	293.291	71.4307	$E_5$		530	0.6354	313.849	9.8573	$^4C_1$		530	0.7419	268.755	80.6135	$^1S_5$		530	0.5374	272.865	14.4092	$^4C_1$
531	0.5032	299.935	68.0668	$E_5$		531	0.5797	250.204	44.5194	$^4E$		531	0.5882	22.0112	12.177	$^4C_1$		531	0.759	273.604	87.3807	$^1S_5$		531	0.5938	253.302	20.1212	$^4C_1$
532	0.6812	194.449	88.7097	$B_{3,O}$		532	0.5766	305.623	47.6853	$E_5$		532	0.5384	51.1221	16.0124	$^4C_1$		532	0.8055	273.276	80.7975	$^1S_5$		532	0.5945	237.575	8.857	$^4C_1$
533	0.607	189.891	89.8555	$B_{3,O}$		533	0.553	308.215	69.1984	$E_5$		533	0.5675	323.785	12.7928	$^4C_1$		533	0.698	276.453	80.5824	$^1S_5$		533	0.5268	340.769	13.333	$^4C_1$
534	0.4299	269.503	11.9204	$^4C_1$		534	0.5396	250.064	43.8071	$^4E$		534	0.5484	48.265	2.2859	$^4C_1$		534	0.731	268.101	81.9189	$^1S_5$		534	0.5142	3.6285	18.7908	$^4C_1$
535	0.6442	183.475	94.6386	$B_{3,O}$		535	0.4953	320.175	22.943	$^4C_1$		535	0.5882	314.431	10.3124	$^4C_1$		535	0.7655	275.05	81.2247	$^1S_5$		535	0.5606	288.867	9.6644	$^4C_1$
536	0.6806	186.967	89.1809	$B_{3,O}$		536	0.6017	304.485	69.1382	$E_5$		536	0.5726	329.155	10.4216	$^4C_1$		536	0.7327	269.273	81.4942	$^1S_5$		536	0.5909	342.994	11.1384	$^4C_1$
537	0.5569	297.114	36.7937	$E_5$		537	0.5611	243.294	42.2576	$^4E$		537	0.5395	242.584	9.6483	$^4C_1$		537	0.7177	268.527	77.4301	$^5S_6$		537	0.5199	339.449	9.6235	$^4C_1$
538	0.6476	189.428	83.7455	$B_{3,O}$		538	0.5963	279.745	48.7857	$^4H_5$		538	0.5648	7.5849	3.4136	$^4C_1$		538	0.7368	274.698	82.06	$^1S_5$		538	0.4523	300.741	5.1537	$^4C_1$
539	0.7009	188.11	93.0868	$B_{3,O}$		539	0.5323	263.151	32.8607	$^4H_5$		539	0.5744	222.388	10.334	$^4C_1$		539	0.7224	273.292	80.5229	$^1S_5$		539	0.5824	317.556	16.2338	$^4C_1$
540	0.581	288.065	22.0397	$^4C_1$		540	0.6307	235.017	53.2791	$^4E$		540	0.5591	311.83	14.6388	$^4C_1$		540	0.6411	263.517	84.8945	$^1S_5$		540	0.5332	343.495	17.01	$^4C_1$
541	0.6381	189.016	86.3867	$B_{3,O}$		541	0.5324	319.904	25.3256	$^4C_1$		541	0.6131	283.962	7.355	$^4C_1$		541	0.8261	272.199	84.1976	$^1S_5$		541	0.5008	347.134	21.6321	$^4C_1$
542	0.7403	196.549	88.7146	$^1S_3$		542	0.6029	252.306	60.5636	$^4E$		542	0.5464	317.643	9.3659	$^4C_1$		542	0.6526	273.457	82.1065	$^1S_5$		542	0.5532	349.272	10.6058	$^4C_1$
543	0.5168	306.883	60.3603	$E_5$		543	0.597	248.211	33.3126	$^4E$		543	0.5557	28.1922	8.1803	$^4C_1$		543	0.6622	269.595	76.5801	$^5S_6$		543	0.5502	243.894	6.4828	$^4C_1$
544	0.5819	184.956	94.16	$B_{3,O}$		544	0.607	291.477	48.1096	$E_5$		544	0.5722	212.915	9.584	$^4C_1$		544	0.6925	263.476	79.8689	$^1S_5$		544	0.5378	241.274	7.8339	$^4C_1$
545	0.6857	179.235	82.2486	$B_{3,O}$		545	0.5786	270.827	45.7001	$^4H_5$		545	0.5954	291.524	9.7841	$^4C_1$		545	0.693	265.83	84.5135	$^1S_5$		545	0.5499	313.761	20.5873	$^4C_1$
546	0.467	286.543	44.5822	$^4H_5$		546	0.5782	244.447	45.3399	$^4E$		546	0.5552	296.288	8.5837	$^4C_1$		546	0.7593	278.643	84.2177	$^1S_5$		546	0.5734	298.842	20.5559	$^4C_1$
547	0.6423	179.666	92.5902	$B_{3,O}$		547	0.5261	280.076	47.5627	$^4H_5$		547	0.5291	347.674	12.3521	$^4C_1$		547	0.7398	280.259	87.6057	$^1S_5$		547	0.5168	327.948	20.899	$^4C_1$
548	0.7039	194.349	85.0104	$B_{3,O}$		548	0.597	302.472	71.5385	$E_5$		548	0.5745	89.3563	3.2148	$^4C_1$		548	0.6588	272.861	74.5153	$^5S_6$		548	0.5668	329.433	18.3187	$^4C_1$
549	0.4942	312.412	36.7093	$^OH_5$		549	0.623	238.964	43.2316	$^4E$		549	0.5889	26.3687	8.9281	$^4C_1$		549	0.7139	276.533	81.0483	$^1S_5$		549	0.577	326.168	4.2162	$^4C_1$
550	0.6123	177.958	93.3448	$B_{3,O}$		550	0.5441	321.536	22.888	$^4C_1$		550	0.5937	337.073	12.9805	$^4C_1$		550	0.751	276.692	85.1651	$^1S_5$		550	0.5514	323.03	14.8091	$^4C_1$
551	0.6835	207.982	81.0101	$^1S_3$		551	0.5905	267.577	57.5455	$^4H_5$		551	0.5573	359.871	8.5353	$^4C_1$		551	0.7601	271.195	78.1206	$^5S_6$		551	0.4959	330.779	18.3902	$^4C_1$
552	0.4734	296.041	44.1919	$E_5$		552	0.6067	247.93	50.5668	$^4E$		552	0.6227	32.395	9.943	$^4C_1$		552	0.7573	270.94	80.0171	$^1S_5$		552	0.5805	83.2685	9.5188	$^4C_1$
553	0.638	189.621	88.1799	$B_{3,O}$		553	0.5689	285.03	45.8531	$^4H_5$		553	0.561	14.9196	16.3867	$^4C_1$		553	0.7627	278.627	81.9737	$^1S_5$		553	0.5739	294.848	12.9427	$^4C_1$
554	0.7074	190.656	85.3256	$B_{3,O}$		554	0.6149	274.534	70.3428	$^5S_6$		554	0.5297	104.565	2.2443	$^4C_1$		554	0.73	273.793	85.7418	$^1S_5$		554	0.572	341.48	27.9011	$^OH_5$
555	0.5771	307.524	71.3376	$E_5$		555	0.5682	233.173	42.7256	$^4E$		555	0.6041	249.838	7.7496	$^4C_1$		555	0.7548	273.873	84.1427	$^1S_5$		555	0.5338	316.075	10.314	$^4C_1$
556	0.6416	185.759	91.7277	$B_{3,O}$		556	0.5263	292.672	63.2863	$E_5$		556	0.6486	59.935	3.6889	$^4C_1$		556	0.6413	283.072	78.9737	$^5S_6$		556	0.4989	12.9149	16.3956	$^4C_1$
557	0.68	181.944	88.8034	$B_{3,O}$		557	0.5988	262.177	70.1738	$^5S_6$		557	0.5872	338.126	8.6747	$^4C_1$		557	0.7008	269.557	81.1177	$^1S_5$		557	0.4677	343.541	8.7715	$^4C_1$
558	0.5093	297.969	25.2546	$^4C_1$		558	0.606	244.078	41.476	$^4E$		558	0.5445	346.521	15.1898	$^4C_1$		558	0.7548	277.934	83.1122	$^1S_5$		558	0.5438	353.272	18.6245	$^4C_1$
559	0.6569	186.412	85.8677	$B_{3,O}$		559	0.5876	295.264	57.1445	$E_5$		559	0.56	183.002	6.0559	$^4C_1$		559	0.7067	277.58	85.3431	$^1S_5$		559	0.504	48.2679	8.8091	$^4C_1$
560	0.6409	186.028	88.2394	$B_{3,O}$		560	0.5442	264.496	56.3086	$^4H_5$		560	0.6072	247.009	4.2397	$^4C_1$		560	0.6928	273.893	76.5832	$^5S_6$		560	0.5177	286.925	5.7306	$^4C_1$
561	0.6307	304.066	70.7365	$E_5$		561	0.6259	251.209	37.4425	$^4H_5$		561	0.5443	348.492	5.1784	$^4C_1$		561	0.7141	270.907	84.6281	$^1S_5$		561	0.5479	343.797	20.5347	$^4C_1$
562	0.6605	178.107	88.5027	$B_{3,O}$		562	0.5374	278.347	64.0673	$^5S_6$		562	0.5331	66.0002	9.9448	$^4C_1$		562	0.7162	266.837	81.8953	$^1S_5$		562	0.5066	17.0764	3.0024	$^4C_1$
563	0.666	190.183	90.473	$B_{3,O}$		563	0.569	265.385	56.417	$^4H_5$		563	0.5499	347.872	11.0185	$^4C_1$		563	0.6996	261.524	83.8782	$^1S_5$		563	0.6267	74.9639	4.3335	$^4C_1$
564	0.4688	309.181	20.2696	$^4C_1$		564	0.6355	256.971	52.5094	$^4H_5$		564	0.5176	301.532	7.6696	$^4C_1$		564	0.7624	272.005	78.0043	$^5S_6$		564	0.5353	320.168	8.032	$^4C_1$
565	0.6786	187.813	92.0155	$B_{3,O}$		565	0.5654	281.805	56.8195	$^4H_5$		565	0.5529	294.5	3.708	$^4C_1$		565	0.7452	265.457	78.9471	$^1S_5$		565	0.5846	330.169	7.4065	$^4C_1$
566	0.599	183.499	94.9711	$B_{3,O}$		566	0.5905	280.189	52.2141	$^4H_5$		566	0.5901	31.0965	6.9981	$^4C_1$		566	0.7059	272.18	83.0699	$^1S_5$		566	0.5206	314.977	18.8703	$^4C_1$
567	0.4852	301.218	46.8444	$E_5$		567	0.54	234.825	38.345	$^4E$		567	0.6055	37.9472	7.6529	$^4C_1$		567	0.7464	262.959	77.6898	$^5S_6$		567	0.5146	335.161	20.3249	$^4C_1$
568	0.678	192.362	95.6527	$B_{3,O}$		568	0.5828	289.323	55.77	$E_5$		568	0.5882	296.69	5.1076	$^4C_1$		568	0.7762	275.863	81.9785	$^1S_5$		568	0.5511	217.193	7.2848	$^4C_1$
569	0.6485	186.397	91.4852	$B_{3,O}$		569	0.5258	279.87	55.2194	$^4H_5$		569	0.5452	276.093	17.0016	$^4C_1$		569	0.7376	269.526	83.6953	$^1S_5$		569	0.5982	330.937	4.5203	$^4C_1$
570	0.5437	310.238	56.7766	$E_5$		570	0.5735	256.662	41.1803	$^4H_5$		570	0.5767	332.88	9.8538	$^4C_1$		570	0.7468	269.84	83.1841	$^1S_5$		570	0.5194	358.286	22.1954	$^4C_1$
571	0.6985	186.504	94.1947	$B_{3,O}$		571	0.5171	286.166	43.4688	$^4H_5$		571	0.5743	298.83	7.6791	$^4C_1$		571	0.6628	274.028	73.6388	$^5S_6$		571	0.6152	349.74	24.4314	$^4C_1$
572	0.7066	178.66	95.0295	$B_{3,O}$		572	0.517	268.663	50.662	$^4H_5$		572	0.5636	295.635	10.0221	$^4C_1$		572	0.6903	269.408	78.832	$^1S_5$		572	0.5659	236.968	13.9781	$^4C_1$
573	0.5185	291.988	47.6946	$E_5$		573	0.6171	249.637	51.8467	$^4E$		573	0.5238	311.743	11.4568	$^4C_1$		573	0.7291	273.842	85.3052	$^1S_5$		573	0.4633	312.548	13.9296	$^4C_1$
574	0.6388	185.096	90.5012	$B_{3,O}$		574	0.522	299.602	54.1325	$E_5$		574	0.4988	322.2	24.0802	$^4C_1$		574	0.6834	271.562	81.6078	$^1S_5$		574	0.5134	337.305	10.4221	$^4C_1$
575	0.6881	190.107	91.7484	$B_{3,O}$		575	0.5059	284.075	55.8385	$^4H_5$		575	0.5252	342.522	16.1184	$^4C_1$		575	0.7006	273.793	82.5848	$^1S_5$		575	0.6036	347.243	17.3344	$^4C_1$
576	0.5938	309.806	69.1608	$E_5$		576	0.5254	247.2	45.7062	$^4E$		576	0.5525	41.2495	7.0763	$^4C_1$		576	0.7351	269.479	87.3903	$^1S_5$		576	0.5782	252.344	8.775	$^4C_1$
577	0.6086	184.373	100.425	$B_{3,O}$		577	0.584	291.51	58.8789	$E_5$		577	0.5815	351.418	5.5206	$^4C_1$		577	0.6728	269.941	79.8374	$^1S_5$		577	0.4726	328.108	25.2247	$^4C_1$
578	0.6716	196.668	79.389	$^1S_3$		578	0.4992	274.701	53.0199	$^4H_5$		578	0.5743	20.1245	14.8231	$^4C_1$		578	0.7287	270.433	78.8382	$^1S_5$		578	0.5269	319.478	5.4907	$^4C_1$
579	0.6717	294.848	80.4428	$B_{2,5}$		579	0.5396	250.99	36.0097	$^4H_5$		579	0.5171	53.5411	6.2483	$^4C_1$		579	0.7833	270.181	81.7538	$^1S_5$		579	0.5605	343.788	7.3876	$^4C_1$
580	0.7065	199.794	86.5539	$^1S_3$		580	0.5479	288.716	46.6457	$E_5$		580	0.573	299.231	10.7896	$^4C_1$		580	0.7151	264.791	87.6516	$^1S_5$		580	0.5129	321.94	15.6895	$^4C_1$
581	0.7542	212.118	86.7376	$^1S_3$		581	0.5284	269.392	51.4852	$^4H_5$		581	0.5713	292.228	12.5266	$^4C_1$		581	0.728	262.413	83.8632	$^1S_5$		581	0.5427	214.265	7.9851	$^4C_1$
582	0.5718	301.036	35.2446	$E_5$		582	0.5746	250.482	39.1614	$^4E$		582	0.5784	47.0757	3.9229	$^4C_1$		582	0.7721	267.918	84.4932	$^1S_5$		582	0.4929	296.94	19.332	$^4C_1$
583	0.6132	187.275	87.307	$B_{3,O}$		583	0.5634	272.235	49.5059	$^4H_5$		583	0.5425	280.712	15.5606	$^4C_1$		583	0.7472	273.099	88.6533	$^1S_5$		583	0.5693	326.681	10.7046	$^4C_1$
584	0.7149	201.41	86.1618	$^1S_3$		584	0.6117	279.919	63.4286	$^5S_6$		584	0.5448	291.819	10.5126	$^4C_1$		584	0.6599	265.325	77.5023	$^5S_6$		584	0.5383	10.2682	19.2546	$^4C_1$
585	0.5807	324.752	61.5756	$^1S_6$		585	0.4893	228.476	48.0636	$^4E$		585	0.5105	4.9448	7.2603	$^4C_1$		585	0.7105	263.663	80.847	$^1S_5$		585	0.3996	47.5733	6.1349	$^4C_1$
586	0.6165	189.053	91.9863	$B_{3,O}$		586	0.6173	278.719	62.0938	$^5S_6$		586	0.5355	305.073	14.1174	$^4C_1$		586	0.7208	276.29	80.635	$^1S_5$		586	0.5112	338.237	5.3479	$^4C_1$
587	0.6166	191.126	93.0011	$B_{3,O}$		587	0.5472	306.984	58.8156	$E_5$		587	0.5256	54.1355	2.0339	$^4C_1$		587	0.6453	272.57	74.3201	$^5S_6$		587	0.5004	13.8225	7.0525	$^4C_1$
588	0.5514	294.82	47.4471	$E_5$		588	0.5116	239.894	32.3334	$^4E$		588	0.5523	287.441	5.7939	$^4C_1$		588	0.7769	270.315	82.8213	$^1S_5$		588	0.5549	222.736	12.5453	$^4C_1$
589	0.7564	202.486	88.1132	$^1S_3$		589	0.5349	293.098	53.9202	$E_5$		589	0.522	315.865	16.7499	$^4C_1$		589	0.694	271.904	82.2051	$^1S_5$		589	0.5148	332.226	22.3476	$^4C_1$
590	0.6598	190.412	86.2546	$B_{3,O}$		590	0.5978	310.051	74.8229	$B_{2,5}$		590	0.5346	78.4889	11.8667	$^4C_1$		590	0.7244	269.836	85.1093	$^1S_5$		590	0.5455	311.121	18.032	$^4C_1$
591	0.5321	281.945	37.53	$^4H_5$		591	0.5776	242.707	47.1109	$^4E$		591	0.5474	274.709	4.2787	$^4C_1$		591	0.7392	271.839	84.2995	$^1S_5$		591	0.4888	319.12	18.6922	$^4C_1$
592	0.6722	197.989	83.8641	$^1S_3$		592	0.5191	276.832	38.909	$^4H_5$		592	0.5593	287.227	12.5312	$^4C_1$		592	0.7378	273.558	75.2371	$^5S_6$		592	0.517	347.705	10.4395	$^4C_1$
593	0.6704	189.337	92.8605	$B_{3,O}$		593	0.6166	296.088	83.5054	$B_{2,5}$		593	0.4979	17.7087	7.9713	$^4C_1$		593	0.642	267.46	78.2032	$^5S_6$		593	0.5494	312.547	10.7595	$^4C_1$
594	0.5032	286.469	33.9686	$^4H_5$		594	0.6191	249.774	41.7976	$^4E$		594	0.4892	69.9598	2.2988	$^4C_1$		594	0.7719	275.363	83.7258	$^1S_5$		594	0.5395	325.617	31.8647	$^OH_5$
595	0.6119	194.005	91.8142	$B_{3,O}$		595	0.5518	290.319	49.3988	$E_5$		595	0.5936	25.1192	6.4442	$^4C_1$		595	0.7601	276.755	79.0829	$^1S_5$		595	0.6172	307.46	15.4029	$^4C_1$
596	0.7192	183.137	96.8617	$B_{3,O}$		596	0.6217	262.827	71.9376	$^5S_6$		596	0.5764	310.296	8.401	$^4C_1$		596	0.7759	272.352	79.4451	$^1S_5$		596	0.5438	341.22	8.0878	$^4C_1$
597	0.5813	297.642	65.4756	$E_5$		597	0.5178	252.789	40.2451	$^4H_5$		597	0.561	315.298	16.3224	$^4C_1$		597	0.6794	268.521	81.8479	$^1S_5$		597	0.4635	301.979	22.312	$^4C_1$
598	0.6811	186.566	90.2044	$B_{3,O}$		598	0.479	313.128	29.8675	$^OH_5$		598	0.6039	333.532	6.0739	$^4C_1$		598	0.725	269.536	82.1526	$^1S_5$		598	0.5034	297.146	11.0767	$^4C_1$
599	0.6538	197.349	91.7418	$^1S_3$		599	0.5906	263.691	64.1535	$^5S_6$		599	0.5546	247.673	5.2789	$^4C_1$		599	0.7896	261.662	81.0771	$^1S_5$		599	0.5344	334.68	16.2502	$^4C_1$
600	0.6191	302.646	54.1129	$E_5$		600	0.5705	238.489	47.6231	$^4E$		600	0.5922	17.6617	9.2446	$^4C_1$		600	0.7544	277.721	82.2065	$^1S_5$		600	0.5788	316.989	11.0634	$^4C_1$
601	0.6494	195.382	89.698	$^1S_3$		601	0.5965	276.731	62.7121	$^5S_6$		601	0.5194	22.2198	10.6161	$^4C_1$		601	0.802	270.116	83.6712	$^1S_5$		601	0.5924	342.898	10.9713	$^4C_1$
602	0.6509	185.241	92.7581	$B_{3,O}$		602	0.5626	270.045	56.1225	$^4H_5$		602	0.5293	88.9627	4.6275	$^4C_1$		602	0.7047	269.517	82.4737	$^1S_5$		602	0.5744	330.981	24.0298	$^4C_1$
603	0.539	327.605	12.389	$^4C_1$		603	0.5749	256.014	51.9974	$^4H_5$		603	0.5445	325.686	6.4361	$^4C_1$		603	0.6871	266.71	79.5529	$^1S_5$		603	0.5263	314.899	21.5886	$^4C_1$
604	0.5908	188.977	85.1233	$B_{3,O}$		604	0.584	292.282	61.0315	$E_5$		604	0.6073	280.674	3.218	$^4C_1$		604	0.7476	274.008	86.0561	$^1S_5$		604	0.4559	291.968	21.3977	$^4C_1$
605	0.6626	182.518	91.9789	$B_{3,O}$		605	0.4938	284.434	43.6476	$^4H_5$		605	0.5348	164.011	4.9088	$^4C_1$		605	0.7789	269.557	78.9437	$^1S_5$		605	0.5386	266.94	15.642	$^4C_1$
606	0.5444	315.956	46.2233	$^OH_5$		606	0.5006	247.628	32.5918	$^4E$		606	0.5548	359.893	13.0217	$^4C_1$		606	0.6995	271.212	83.2294	$^1S_5$		606	0.5551	266.748	10.0786	$^4C_1$
607	0.7244	204.131	82.5135	$^1S_3$		607	0.5345	276.746	58.4194	$^4H_5$		607	0.5202	247.967	9.888	$^4C_1$		607	0.7013	270.669	77.7629	$^5S_6$		607	0.4683	311.277	17.0203	$^4C_1$
608	0.7257	194.483	87.1498	$B_{3,O}$		608	0.5186	265.193	50.5448	$^4H_5$		608	0.6308	3.3126	7.6335	$^4C_1$		608	0.7058	279.668	84.3139	$^1S_5$		608	0.565	305.569	9.232	$^4C_1$
609	0.5666	309.991	37.457	$E_5$		609	0.5596	235.404	36.8379	$^4E$		609	0.6525	330.001	4.1649	$^4C_1$		609	0.7733	283.264	85.4568	$^1S_5$		609	0.5204	352.829	23.2574	$^4C_1$
610	0.6347	184.836	90.2723	$B_{3,O}$		610	0.5602	293.609	51.2698	$E_5$		610	0.6277	302.695	7.3851	$^4C_1$		610	0.7072	280.828	85.2044	$^1S_5$		610	0.6092	272.847	3.8222	$^4C_1$
611	0.7391	201.948	88.9252	$^1S_3$		611	0.6331	273.933	62.6055	$^5S_6$		611	0.5619	310.965	7.4172	$^4C_1$		611	0.7731	273.525	82.4761	$^1S_5$		611	0.5838	313.647	22.7325	$^4C_1$
612	0.5744	318.275	72.166	$^1S_6$		612	0.6194	250.091	48.0595	$^4E$		612	0.5609	18.085	13.6635	$^4C_1$		612	0.6347	260.312	75.5931	$^5S_6$		612	0.5085	298.607	22.2373	$^4C_1$
613	0.7102	194.902	87.7691	$B_{3,O}$		613	0.5318	285.701	56.995	$E_5$		613	0.56	299.198	4.6299	$^4C_1$		613	0.71	267.461	82.2767	$^1S_5$		613	0.5846	342.99	9.2267	$^4C_1$
614	0.6937	192.006	91.7111	$B_{3,O}$		614	0.5581	273.668	60.2632	$^5S_6$		614	0.5086	24.3906	1.4658	$^4C_1$		614	0.6597	266.519	80.786	$^1S_5$		614	0.5498	315.895	30.6347	$^OH_5$
615	0.4635	297.337	42.9196	$E_5$		615	0.5753	244.681	53.1	$^4E$		615	0.5524	308.403	14.5492	$^4C_1$		615	0.7139	263.025	82.2609	$^1S_5$		615	0.5557	293.823	6.4344	$^4C_1$
616	0.7066	198.246	84.7723	$^1S_3$		616	0.5541	283.216	48.6999	$^4H_5$		616	0.5411	305.196	16.5836	$^4C_1$		616	0.7591	264.601	82.6174	$^1S_5$		616	0.5487	314.165	5.3525	$^4C_1$
617	0.6469	189.935	90.5354	$B_{3,O}$		617	0.6013	293.199	67.3132	$E_5$		617	0.6613	314.53	7.0742	$^4C_1$		617	0.684	272.306	81.5612	$^1S_5$		617	0.4908	251.058	9.1061	$^4C_1$
618	0.5183	266.922	21.6452	$^4C_1$		618	0.5613	245.824	40.0577	$^4E$		618	0.5479	281.134	6.1479	$^4C_1$		618	0.7859	272.992	82.5125	$^1S_5$		618	0.4795	324.961	14.7106	$^4C_1$
619	0.7594	197.25	87.7893	$^1S_3$		619	0.5585	276.39	48.9912	$^4H_5$		619	0.6194	169.792	6.5398	$^4C_1$		619	0.7634	276.64	85.1314	$^1S_5$		619	0.496	9.8814	10.5843	$^4C_1$
620	0.6462	200.331	91.8065	$^1S_3$		620	0.5624	286.704	47.5166	$E_5$		620	0.5615	166.562	9.1442	$^4C_1$		620	0.7362	268.53	76.6554	$^5S_6$		620	0.5178	317.608	9.0736	$^4C_1$
621	0.5933	313.904	54.4338	$E_5$		621	0.5662	242.744	37.1801	$^4E$		621	0.5924	317.957	11.9555	$^4C_1$		621	0.7521	271.568	85.2101	$^1S_5$		621	0.5187	204.267	3.0907	$^4C_1$
622	0.6113	188.194	82.8934	$B_{3,O}$		622	0.5741	339.692	19.6297	$^4C_1$								622	0.6749	268.829	81.5071	$^1S_5$		622	0.5219	244.814	3.3612	$^4C_1$
623	0.6444	186.224	85.6716	$B_{3,O}$		623	0.5614	275.469	55.5114	$^4H_5$								623	0.7398	271.538	80.7228	$^1S_5$		623	0.517	355.857	26.9478	$^4C_1$
624	0.4755	309.786	60.3244	$E_5$		624	0.5776	248.524	45.7033	$^4E$								624	0.6979	271.961	78.0553	$^5S_6$		624	0.5254	312.504	19.0015	$^4C_1$
625	0.6822	184.544	88.3307	$B_{3,O}$		625	0.5388	292.754	42.9202	$E_5$								625	0.807	266.631	78.7581	$^5S_6$		625	0.5275	13.8225	17.2005	$^4C_1$
626	0.6902	191.166	96.5864	$B_{3,O}$		626	0.5959	254.391	55.3532	$^4E$								626	0.7184	271.573	80.8202	$^1S_5$		626	0.5899	272.412	13.0424	$^4C_1$
627	0.5392	295.828	55.1422	$E_5$		627	0.5792	245.484	51.476	$^4E$								627	0.7351	269.018	82.055	$^1S_5$		627	0.5316	359.648	22.2234	$^4C_1$
628	0.6348	186.917	92.6417	$B_{3,O}$		628	0.5506	286.73	48.8441	$E_5$								628	0.8151	269.265	81.1626	$^1S_5$		628	0.5425	234.295	21.5993	$^4C_1$
629	0.7184	189.138	83.2577	$B_{3,O}$		629	0.6699	276.022	78.6374	$^5S_6$								629	0.7314	262.484	76.3362	$^5S_6$		629	0.5376	345.379	3.9049	$^4C_1$
630	0.5404	308.875	43.1698	$E_5$		630	0.6267	257.517	54.934	$^4H_5$								630	0.7926	283.173	77.6814	$^5S_6$		630	0.5523	227.912	15.7165	$^4C_1$
631	0.6278	189.893	87.9378	$B_{3,O}$		631	0.5662	289.779	56.8227	$E_5$								631	0.7816	272.145	80.7298	$^1S_5$		631	0.5542	304.536	17.2268	$^4C_1$
632	0.7001	192.687	89.5312	$B_{3,O}$		632	0.5253	292.53	64.9592	$E_5$								632	0.768	261.954	81.91	$^1S_5$		632	0.5362	58.252	2.0332	$^4C_1$
633	0.5063	303.853	32.4749	$E_5$		633	0.5978	253.541	56.7473	$^4E$								633	0.7071	274.522	88.1881	$^1S_5$		633	0.5023	343.811	9.5834	$^4C_1$
634	0.6811	181.327	91.4426	$B_{3,O}$		634	0.5252	285.191	56.6354	$E_5$								634	0.7166	274.485	80.4192	$^1S_5$		634	0.5582	332.269	12.7989	$^4C_1$
635	0.6652	195.294	86.6444	$^1S_3$		635	0.6192	264.749	56.6819	$^4H_5$								635	0.7586	275.534	83.3463	$^1S_5$		635	0.5033	318.964	16.8541	$^4C_1$
636	0.6171	297.359	65.7529	$E_5$		636	0.6288	229.075	42.3886	$^4E$								636	0.6976	261.5	77.5368	$^5S_6$		636	0.5427	262.811	8.3248	$^4C_1$
637	0.6408	207.007	82.0921	$^1S_3$		637	0.5248	294.544	37.2417	$E_5$								637	0.7526	274.612	81.1414	$^1S_5$		637	0.5502	272.656	5.8893	$^4C_1$
638	0.6792	197.14	90.3843	$^1S_3$		638	0.5912	266.701	55.7406	$^4H_5$								638	0.8088	270.106	79.9695	$^1S_5$		638	0.5122	296.945	28.7591	$E_5$
639	0.5314	299.533	38.8701	$E_5$		639	0.6018	234.286	46.109	$^4E$								639	0.7115	273.029	80.3379	$^1S_5$		639	0.5051	139.78	15.4739	$^4C_1$
640	0.6504	194.794	85.8363	$B_{3,O}$		640	0.5401	333.07	25.7853	$^OH_5$								640	0.7804	261.855	83.0953	$^1S_5$		640	0.4861	308.668	15.7747	$^4C_1$
641	0.7444	185.577	86.8686	$B_{3,O}$		641	0.5293	242.77	61.1556	$^4E$								641	0.7504	265.736	85.9424	$^1S_5$		641	0.6042	340.618	16.5323	$^4C_1$
642	0.5092	316.7	57.1363	$^OH_5$		642	0.6307	242.404	41.2121	$^4E$								642	0.732	271.705	80.9795	$^1S_5$		642	0.4718	25.553	22.6519	$^4C_1$
643	0.6892	185.041	88.3435	$B_{3,O}$		643	0.5235	299.942	56.1888	$E_5$								643	0.693	258.665	74.4006	$^5S_6$		643	0.5164	5.7698	13.3414	$^4C_1$
644	0.6711	192.935	83.171	$B_{3,O}$		644	0.5663	277.802	65.4048	$^5S_6$								644	0.7911	270.012	82.8958	$^1S_5$		644	0.5341	316.873	9.747	$^4C_1$
645	0.5232	352.125	23.5022	$^4C_1$		645	0.5664	254.509	42.8236	$^4H_5$								645	0.6876	273.479	84.9165	$^1S_5$		645	0.6253	40.9262	11.1752	$^4C_1$
646	0.7112	182.15	90.1448	$B_{3,O}$		646	0.5701	288.344	54.9862	$E_5$								646	0.6928	267.221	84.7088	$^1S_5$		646	0.6095	258.139	17.7639	$^4C_1$
647	0.7089	186.791	91.4024	$B_{3,O}$		647	0.5143	264.854	59.3969	$^5S_6$								647	0.6854	261.167	78.653	$^5S_6$		647	0.5821	253.749	10.6184	$^4C_1$
648	0.4592	289.611	21.0084	$^4C_1$		648	0.5739	241.053	43.743	$^4E$								648	0.7298	273.377	84.5463	$^1S_5$		648	0.5171	214.808	3.8407	$^4C_1$
649	0.7228	182.885	93.0184	$B_{3,O}$		649	0.5606	291.153	41.6659	$E_5$								649	0.6792	267.345	73.0813	$^5S_6$		649	0.5129	282.799	7.0554	$^4C_1$
650	0.7223	191.813	85.8004	$B_{3,O}$		650	0.6059	267.268	56.6817	$^4H_5$								650	0.7472	270.257	82.2007	$^1S_5$		650	0.5231	330.098	11.4566	$^4C_1$
651	0.4865	304.541	37.6067	$E_5$		651	0.4701	256.666	38.6082	$^4H_5$								651	0.7824	271.434	78.0598	$^5S_6$		651	0.516	304.653	4.6929	$^4C_1$
652	0.6395	190.044	88.1823	$B_{3,O}$		652	0.5521	346.675	25.7221	$^4C_1$								652	0.6893	265.743	81.9573	$^1S_5$		652	0.4221	342.112	14.5382	$^4C_1$
653	0.6204	192.38	97.1312	$B_{3,O}$		653	0.5252	260.823	69.1798	$^5S_6$								653	0.7093	270.797	82.618	$^1S_5$		653	0.5759	180.662	12.2579	$^4C_1$
654	0.5451	299.269	16.6127	$^4C_1$		654	0.6302	238.939	47.4775	$^4E$								654	0.7276	264.712	78.147	$^5S_6$		654	0.5496	334.004	18.1921	$^4C_1$
655	0.6594	205.343	78.8102	$^1S_3$		655	0.5376	284.757	44.3517	$^4H_5$								655	0.8279	264.262	83.846	$^1S_5$		655	0.598	312.811	23.647	$^4C_1$
656	0.6558	187.834	89.4628	$B_{3,O}$		656	0.5798	266.514	61.2971	$^5S_6$								656	0.6993	268.58	77.5331	$^5S_6$		656	0.5448	329.979	24.9777	$^4C_1$
657	0.5137	286.097	49.1343	$E_5$		657	0.5587	245.144	36.3995	$^4E$								657	0.7517	271.883	84.422	$^1S_5$		657	0.5196	334.943	17.6107	$^4C_1$
658	0.6216	187.854	89.4794	$B_{3,O}$		658	0.5862	277.939	46.4705	$^4H_5$								658	0.7495	267.448	78.5911	$^5S_6$		658	0.6055	339.351	8.3864	$^4C_1$
659	0.7368	197.572	84.5347	$^1S_3$		659	0.5182	281.745	55.4048	$^4H_5$								659	0.664	272.904	84.9442	$^1S_5$		659	0.5783	232.214	7.3783	$^4C_1$
660	0.5285	314.02	56.7132	$E_5$		660	0.6065	238.632	50.3235	$^4E$								660	0.7177	272.217	77.8916	$^5S_6$		660	0.5086	294.907	19.9671	$^4C_1$
661	0.5974	200.15	97.507	$^1S_3$		661	0.5795	307.191	32.2714	$E_5$								661	0.724	269.66	78.9563	$^1S_5$		661	0.6009	7.5027	4.4176	$^4C_1$
662	0.6862	184.691	88.6093	$B_{3,O}$		662	0.5294	272.57	49.3086	$^4H_5$								662	0.7478	270.461	81.1639	$^1S_5$		662	0.5031	309.564	11.2713	$^4C_1$
663	0.4951	321.235	28.1967	$^OH_5$		663	0.5969	230.446	41.7039	$^4E$								663	0.6967	269.664	77.5077	$^5S_6$		663	0.5216	266.289	14.7959	$^4C_1$
664	0.7209	187.433	86.5491	$B_{3,O}$		664	0.5488	272.808	37.1392	$^4H_5$								664	0.7596	281.735	80.8124	$^1S_5$		664	0.5714	339.64	20.729	$^4C_1$
665	0.6488	183.7	92.1382	$B_{3,O}$		665	0.6575	259.373	75.26	$^5S_6$								665	0.722	266.835	81.2067	$^1S_5$		665	0.5333	277.039	10.4308	$^4C_1$
666	0.5006	270.134	32.0565	$^4H_5$		666	0.5803	231.51	37.3372	$^4E$								666	0.7668	267.01	79.9073	$^1S_5$		666	0.5542	276.088	12.9299	$^4C_1$
667	0.6389	187.603	86.4118	$B_{3,O}$		667	0.484	293.586	50.9149	$E_5$								667	0.7623	272.385	83.2317	$^1S_5$		667	0.5144	282.382	5.6679	$^4C_1$
668	0.7665	201.474	88.9334	$^1S_3$		668	0.564	283.289	67.1258	$^5S_6$								668	0.7527	277.724	80.8494	$^1S_5$		668	0.5118	281.17	12.1073	$^4C_1$
669	0.5463	299.672	60.6446	$E_5$		669	0.5534	245.825	42.8712	$^4E$								669	0.6099	274.963	82.496	$^1S_5$		669	0.5138	289.924	18.823	$^4C_1$
670	0.6795	200.465	81.7136	$^1S_3$		670	0.5156	282.989	57.6562	$^4H_5$								670	0.665	264.499	85.3796	$^1S_5$		670	0.5606	56.1585	7.1827	$^4C_1$
671	0.6808	178.516	91.2297	$B_{3,O}$		671	0.5887	268.463	67.3655	$^5S_6$								671	0.7561	271.496	81.1871	$^1S_5$		671	0.5778	336.158	21.1052	$^4C_1$
672	0.5881	305.762	65.5817	$E_5$		672	0.531	265.694	53.0858	$^4H_5$								672	0.7481	274.747	81.7615	$^1S_5$		672	0.5701	208.557	16.8503	$^4C_1$
673	0.6729	195.652	85.5998	$^1S_3$		673	0.552	302.801	39.9499	$E_5$								673	0.7062	270.505	84.6952	$^1S_5$		673	0.575	250.341	5.3511	$^4C_1$
674	0.7254	185.974	92.3681	$B_{3,O}$		674	0.6081	268.378	56.58	$^4H_5$								674	0.68	264.117	86.0081	$^1S_5$		674	0.5152	237.048	13.8765	$^4C_1$
675	0.5879	306.446	58.2025	$E_5$		675	0.5268	272.837	51.3004	$^4H_5$								675	0.7795	264.979	81.4195	$^1S_5$		675	0.5807	339.019	22.024	$^4C_1$
676	0.6878	194.06	80.4995	$B_{3,O}$		676	0.5379	278.149	58.0316	$^4H_5$								676	0.7022	271.572	76.805	$^5S_6$		676	0.5697	292.106	9.5753	$^4C_1$
677	0.6544	192.07	86.1532	$B_{3,O}$		677	0.5107	268.211	55.181	$^4H_5$								677	0.7085	263.622	82.2523	$^1S_5$		677	0.5474	327.985	8.5231	$^4C_1$
678	0.5071	301.078	22.1448	$^4C_1$		678	0.5632	289.057	45.3297	$E_5$								678	0.7044	269.932	87.0518	$^1S_5$		678	0.5484	219.034	9.7537	$^4C_1$
679	0.6804	186.253	94.8109	$B_{3,O}$		679	0.5666	294.379	51.3655	$E_5$								679	0.7719	263.939	80.675	$^1S_5$		679	0.514	285.471	13.8949	$^4C_1$
680	0.7631	197.333	88.8282	$^1S_3$		680	0.5204	279.23	56.0108	$^4H_5$								680	0.7568	270.282	85.4564	$^1S_5$		680	0.4778	346.03	19.0918	$^4C_1$
681	0.5294	312.861	57.119	$E_5$		681	0.5134	264.083	38.5449	$^4H_5$								681	0.7479	265.103	79.0788	$^1S_5$		681	0.6077	262.235	11.0621	$^4C_1$
682	0.6349	192.683	85.7594	$B_{3,O}$		682	0.6356	235.518	6.7775	$^4C_1$								682	0.7117	262.213	75.1551	$^5S_6$		682	0.5286	298.073	16.813	$^4C_1$
683	0.6682	192.11	93.3388	$B_{3,O}$		683	0.4914	292.872	60.9021	$E_5$								683	0.7848	275.731	85.2667	$^1S_5$		683	0.5752	211.697	13.4106	$^4C_1$
684	0.5026	297.396	32.0367	$E_5$		684	0.5661	287.743	61.6993	$E_5$								684	0.8044	278.036	84.4086	$^1S_5$		684	0.5245	330.238	15.3534	$^4C_1$
685	0.7341	193.611	93.8985	$B_{3,O}$		685	0.5828	281.243	48.3506	$^4H_5$								685	0.7073	272.77	78.7686	$^1S_5$		685	0.4818	261.481	20.4964	$^4C_1$
686	0.6455	196.65	96.4584	$^1S_3$		686	0.5627	257.002	59.027	$^4H_5$								686	0.7809	273.372	88.1803	$^1S_5$		686	0.5727	322.511	19.1264	$^4C_1$
687	0.4634	307.961	25.1558	$^4C_1$		687	0.5823	296.759	47.2735	$E_5$								687	0.7725	259.282	78.1956	$^5S_6$		687	0.5809	331.895	5.4689	$^4C_1$
688	0.7855	194.655	88.0823	$B_{3,O}$		688	0.6187	267.241	37.3578	$^4H_5$								688	0.7526	264.599	77.6249	$^5S_6$		688	0.5309	308.358	36.9813	$E_5$
689	0.658	202.729	83.6824	$^1S_3$		689	0.5718	277.372	58.3763	$^4H_5$								689	0.7054	260.247	80.2568	$^1S_5$		689	0.5613	106.181	3.6076	$^4C_1$
690	0.488	294.136	21.1551	$^4C_1$		690	0.5166	277.967	37.3103	$^4H_5$								690	0.7317	277.655	79.2446	$^1S_5$		690	0.5399	353.605	19.0554	$^4C_1$
691	0.6449	193.16	82.834	$B_{3,O}$		691	0.5074	275.803	42.767	$^4H_5$								691	0.6825	266.168	75.3578	$^5S_6$		691	0.5216	321.728	20.9346	$^4C_1$
692	0.693	199.74	85.756	$^1S_3$		692	0.6319	269.578	65.616	$^5S_6$								692	0.7749	262.474	79.097	$^1S_5$		692	0.4933	348.608	23.2989	$^4C_1$
693	0.556	312.679	50.356	$E_5$		693	0.5382	272.551	47.8311	$^4H_5$								693	0.8006	268.967	83.1753	$^1S_5$		693	0.5304	224.685	7.7753	$^4C_1$
694	0.7226	190.846	86.593	$B_{3,O}$		694	0.531	282.277	52.8646	$^4H_5$								694	0.7371	265.245	81.0405	$^1S_5$		694	0.4617	349.971	13.8883	$^4C_1$
695	0.6577	190.353	94.6074	$B_{3,O}$		695	0.5163	281.971	52.6173	$^4H_5$								695	0.77	275.679	82.657	$^1S_5$		695	0.6169	208.922	10.0607	$^4C_1$
696	0.5563	303.824	19.604	$^4C_1$		696	0.6196	264.501	58.872	$^4H_5$								696	0.7143	263.224	82.0432	$^1S_5$		696	0.5648	114.44	5.1655	$^4C_1$
697	0.6461	185.79	88.523	$B_{3,O}$		697	0.5512	264.539	52.6515	$^4H_5$								697	0.6571	275.9	83.966	$^1S_5$		697	0.5669	314.795	9.0949	$^4C_1$
698	0.7173	211.217	88.3666	$^1S_3$		698	0.6192	270.186	64.7505	$^5S_6$								698	0.7223	269.763	78.1583	$^5S_6$		698	0.5709	203.195	5.3652	$^4C_1$
699	0.5736	293.292	50.3022	$E_5$		699	0.5197	282.893	42.5857	$^4H_5$								699	0.7497	271.084	85.092	$^1S_5$		699	0.4925	345.953	14.0003	$^4C_1$
700	0.6744	183.284	92.875	$B_{3,O}$		700	0.5268	278.612	57.0677	$^4H_5$								700	0.7558	266.929	82.3505	$^1S_5$		700	0.5954	287.847	10.8843	$^4C_1$
701	0.7126	190.304	90.151	$B_{3,O}$		701	0.6192	270.175	62.6063	$^5S_6$								701	0.7581	277.458	86.6666	$^1S_5$		701	0.498	298.866	7.5569	$^4C_1$
702	0.5315	311.977	71.1102	$^1S_6$		702	0.5178	266.059	49.6765	$^4H_5$								702	0.7592	277.387	82.2206	$^1S_5$		702	0.4811	321.635	14.4771	$^4C_1$
703	0.6794	190.989	86.6799	$B_{3,O}$		703	0.6071	285.899	62.3487	$E_5$								703	0.7781	265.566	79.8981	$^1S_5$		703	0.5514	251.179	18.3612	$^4C_1$
704	0.6131	200.379	89.0529	$^1S_3$		704	0.6056	275.375	72.5284	$^5S_6$								704	0.7387	275.32	81.284	$^1S_5$		704	0.5182	346.142	13.4529	$^4C_1$
705	0.514	307.9	33.4154	$E_5$		705	0.573	279.227	51.3442	$^4H_5$								705	0.7599	272.261	79.5813	$^1S_5$		705	0.5568	312.586	5.072	$^4C_1$
706	0.7292	210.501	86.6254	$^1S_3$		706	0.626	276.401	56.0352	$^4H_5$								706	0.7438	268.833	80.8353	$^1S_5$		706	0.5833	14.2722	9.2686	$^4C_1$
707	0.6504	196.544	94.1908	$^1S_3$		707	0.6401	334.728	70.1708	$^1S_6$								707	0.7636	267.176	79.2853	$^1S_5$		707	0.4974	349.818	18.964	$^4C_1$
708	0.5118	311.187	27.4568	$^OH_5$		708	0.5942	273.031	49.4837	$^4H_5$								708	0.6962	273.923	82.0057	$^1S_5$		708	0.4958	331.254	17.7394	$^4C_1$
709	0.6951	188.87	92.1319	$B_{3,O}$		709	0.5517	273.956	47.6967	$^4H_5$								709	0.8017	271.058	78.1889	$^5S_6$		709	0.5611	327.877	25.4724	$^OH_5$
710	0.6264	177.94	94.6221	$B_{3,O}$		710	0.6205	325.207	65.9066	$^1S_6$								710	0.7018	266.991	80.5587	$^1S_5$		710	0.4894	15.9708	6.3075	$^4C_1$
711	0.5496	306.388	49.9692	$E_5$		711	0.4645	280.77	48.8419	$^4H_5$								711	0.7428	271.346	83.1994	$^1S_5$		711	0.524	314.713	32.7347	$^OH_5$
712	0.5942	191.91	86.0887	$B_{3,O}$		712	0.532	282.522	51.838	$^4H_5$								712	0.7131	272.125	78.4833	$^5S_6$		712	0.5744	296.862	14.924	$^4C_1$
713	0.7463	191.273	93.1751	$B_{3,O}$		713	0.6835	273.907	69.1502	$^5S_6$								713	0.6968	267.905	85.2966	$^1S_5$		713	0.5646	329.428	25.1111	$^4C_1$
714	0.5377	298.588	38.5999	$E_5$		714	0.5637	267.151	46.2638	$^4H_5$								714	0.7809	266.616	84.0389	$^1S_5$		714	0.5232	323.473	29.3718	$^OH_5$
715	0.7079	174.931	87.776	$B_{3,O}$		715	0.5548	285.788	51.167	$E_5$								715	0.6829	263.561	74.7312	$^5S_6$		715	0.5198	317.839	33.8486	$^OH_5$
716	0.703	198.192	90.0069	$^1S_3$		716	0.4323	289.04	38.0254	$^4H_5$								716	0.7378	269.456	75.0498	$^5S_6$		716	0.4619	170.686	15.9329	$^4C_1$
717	0.5327	292.151	31.7907	$E_5$		717	0.4816	278.435	38.0562	$^4H_5$								717	0.775	271.033	80.0645	$^1S_5$		717	0.5357	135.724	5.9513	$^4C_1$
718	0.6585	186.653	91.6238	$B_{3,O}$		718	0.5694	302.593	37.6022	$E_5$								718	0.6647	272.604	81.5786	$^1S_5$		718	0.5126	276.019	12.1179	$^4C_1$
719	0.6959	198.546	89.1496	$^1S_3$		719	0.6326	260.782	71.6995	$^5S_6$								719	0.7177	269.418	82.959	$^1S_5$		719	0.4984	317.283	20.0754	$^4C_1$
720	0.4141	283.365	11.8198	$^4C_1$		720	0.5541	286.186	33.423	$^4H_5$								720	0.7525	265.283	83.5109	$^1S_5$		720	0.5363	313.038	6.4468	$^4C_1$
721	0.7235	189.439	87.9709	$B_{3,O}$		721	0.5833	300.71	49.1553	$E_5$								721	0.6865	262.503	79.5559	$^1S_5$		721	0.5755	324.933	4.157	$^4C_1$
722	0.6575	177.557	98.6255	$B_{3,O}$		722	0.6005	277.188	55.3983	$^4H_5$								722	0.6728	267.293	84.6098	$^1S_5$		722	0.5345	212.449	1.8382	$^4C_1$
723	0.5256	296.897	39.482	$E_5$		723	0.5365	286.273	41.7293	$^4H_5$								723	0.7049	268.491	79.0895	$^1S_5$		723	0.5359	314.651	15.0043	$^4C_1$
724	0.68	186.491	87.5453	$B_{3,O}$		724	0.5225	277.902	51.5032	$^4H_5$								724	0.741	271.903	81.9326	$^1S_5$		724	0.5216	317.603	12.2574	$^4C_1$
725	0.6813	194.726	89.9745	$B_{3,O}$		725	0.4364	263.314	43.7378	$^4H_5$								725	0.7092	266.683	80.4481	$^1S_5$		725	0.5187	317.682	37.4916	$^OH_5$
726	0.5654	292.647	32.753	$E_5$		726	0.4425	279.639	48.3624	$^4H_5$								726	0.6954	267.293	79.0963	$^1S_5$		726	0.5728	313.873	16.0886	$^4C_1$
727	0.72	190.135	90.2809	$B_{3,O}$		727	0.5426	283.005	59.5547	$^4H_5$								727	0.6597	268.092	73.0225	$^5S_6$		727	0.5234	237.348	9.858	$^4C_1$
728	0.6298	186.043	87.9256	$B_{3,O}$		728	0.6087	264.634	55.6454	$^4H_5$								728	0.7271	264.459	83.8356	$^1S_5$		728	0.6122	340.883	22.3934	$^4C_1$
729	0.5196	300.022	43.7709	$E_5$		729	0.5613	278.372	57.2647	$^4H_5$								729	0.6082	269.905	85.3193	$^1S_5$		729	0.6113	14.6979	19.5626	$^4C_1$
730	0.6754	178.521	87.6517	$B_{3,O}$		730	0.5342	291.547	58.843	$E_5$								730	0.7259	266.368	74.6828	$^5S_6$		730	0.5463	326.813	19.5201	$^4C_1$
731	0.7522	194.956	96.0341	$B_{3,O}$		731	0.6289	270.6	61.9315	$^5S_6$								731	0.6937	277.035	73.2135	$^5S_6$		731	0.531	146.848	2.5809	$^4C_1$
732	0.5372	294.449	22.3139	$^4C_1$		732	0.5543	280.766	43.3448	$^4H_5$								732	0.677	270.678	74.0549	$^5S_6$		732	0.5395	332.185	18.7725	$^4C_1$
733	0.6052	197.674	89.2497	$^1S_3$		733	0.5459	293.938	58.7126	$E_5$								733	0.7701	274.299	83.9163	$^1S_5$		733	0.545	270.712	16.5957	$^4C_1$
734	0.5666	182.208	90.9645	$B_{3,O}$		734	0.6387	269.269	76.7452	$^5S_6$								734	0.765	272.782	80.1585	$^1S_5$		734	0.5915	284.228	11.4178	$^4C_1$
735	0.494	293.952	57.3207	$E_5$		735	0.5284	268.77	51.0396	$^4H_5$								735	0.6959	265.753	78.4857	$^5S_6$		735	0.5305	289.579	23.7397	$^4C_1$
736	0.7406	186.804	87.7262	$B_{3,O}$		736	0.4629	290.336	37.9505	$E_5$								736	0.6693	266.502	76.0153	$^5S_6$		736	0.5595	274.906	14.8835	$^4C_1$
737	0.6263	187.996	94.4218	$B_{3,O}$		737	0.5851	265.842	62.0841	$^5S_6$								737	0.7103	263.717	76.9373	$^5S_6$		737	0.5333	340.33	7.3153	$^4C_1$
738	0.5394	316.599	20.742	$^4C_1$		738	0.5925	268.576	45.0725	$^4H_5$								738	0.7294	266.28	82.3145	$^1S_5$		738	0.6182	95.1049	9.1331	$^4C_1$
739	0.713	198.724	93.3266	$^1S_3$		739	0.5029	286.962	46.3644	$E_5$								739	0.7622	263.936	80.5213	$^1S_5$		739	0.5317	241.837	10.3671	$^4C_1$
740	0.7261	184.473	82.956	$B_{3,O}$		740	0.5165	266.41	60.3605	$^5S_6$								740	0.7161	265.096	82.2439	$^1S_5$		740	0.4598	333.146	5.1904	$^4C_1$
741	0.4801	290.822	35.8937	$E_5$		741	0.5546	257.754	46.3244	$^4H_5$								741	0.7186	272.977	86.1781	$^1S_5$		741	0.5908	299.406	25.2618	$^4C_1$
742	0.6962	174.488	90.5709	$B_{3,O}$		742	0.6089	275.991	44.114	$^4H_5$								742	0.6858	270.479	77.0104	$^5S_6$		742	0.5264	322.183	23.0614	$^4C_1$
743	0.7416	200.294	86.521	$^1S_3$		743	0.527	291.86	51.3457	$E_5$								743	0.7347	259.998	83.1149	$^1S_5$		743	0.4476	357.558	16.3152	$^4C_1$
744	0.5337	308.758	19.6014	$^4C_1$		744	0.6095	275.12	56.4078	$^4H_5$								744	0.7063	270.775	72.7904	$^5S_6$		744	0.5333	282.143	18.8109	$^4C_1$
745	0.6251	185.821	93.0774	$B_{3,O}$		745	0.5801	285.347	46.2324	$^4H_5$								745	0.6708	271.889	83.1961	$^1S_5$		745	0.4772	16.8645	8.7325	$^4C_1$
746	0.652	205.267	79.3268	$^1S_3$		746	0.5606	281.168	47.5701	$^4H_5$								746	0.7784	268.757	84.1079	$^1S_5$		746	0.4611	347.454	25.6661	$^4C_1$
747	0.5099	303.036	38.004	$E_5$		747	0.4603	271.337	51.9828	$^4H_5$								747	0.855	279.207	85.9954	$^1S_5$		747	0.5143	248.043	9.8842	$^4C_1$
748	0.7169	195.969	84.5025	$^1S_3$		748	0.574	280.284	48.3927	$^4H_5$								748	0.7299	268.176	82.7616	$^1S_5$		748	0.5875	345.804	11.3047	$^4C_1$
749	0.6342	194.121	92.5194	$B_{3,O}$		749	0.6374	251.025	36.6401	$^4H_5$								749	0.7406	269.389	82.064	$^1S_5$		749	0.5482	346.179	21.2576	$^4C_1$
750	0.5885	312.522	61.539	$E_5$		750	0.5517	294.317	53.651	$E_5$								750	0.8258	278.241	82.0085	$^1S_5$		750	0.5627	299.905	25.3076	$^4C_1$
751	0.6671	179.904	84.6046	$B_{3,O}$		751	0.5714	290.181	57.351	$E_5$								751	0.785	264.196	81.6569	$^1S_5$		751	0.4949	343.516	5.1069	$^4C_1$
752	0.7215	191.582	94.0095	$B_{3,O}$		752	0.5295	314.456	76.5442	$^1S_6$								752	0.7218	279.429	83.2945	$^1S_5$		752	0.4778	257.87	8.1667	$^4C_1$
753	0.5123	299.392	20.6602	$^4C_1$		753	0.5496	275.041	43.8788	$^4H_5$								753	0.7076	266.443	84.0132	$^1S_5$		753	0.4905	189.002	15.7061	$^4C_1$
754	0.6809	195.425	89.9846	$^1S_3$		754	0.5222	274.348	45.8984	$^4H_5$								754	0.7026	274.543	78.9161	$^1S_5$		754	0.5458	301.996	9.7942	$^4C_1$
755	0.6596	197.613	79.885	$^1S_3$		755	0.5979	326.551	73.9936	$^1S_6$								755	0.605	121.558	5.0953	$^4C_1$		755	0.5466	319.784	13.5146	$^4C_1$
756	0.5311	335.38	29.5061	$^OH_5$		756	0.5723	268.781	51.4662	$^4H_5$								756	0.6301	148.951	6.9225	$^4C_1$		756	0.515	339.024	20.9339	$^4C_1$
757	0.684	202.858	89.1067	$^1S_3$		757	0.6067	339.614	21.2107	$^4C_1$								757	0.5595	49.177	8.4189	$^4C_1$		757	0.6049	289.492	6.5026	$^4C_1$
758	0.6663	202.834	88.4141	$^1S_3$		758	0.6405	311.319	79.0271	$B_{2,5}$								758	0.6415	277.276	2.0157	$^4C_1$		758	0.5612	164.557	6.2187	$^4C_1$
759	0.5023	247.583	21.8043	$^4C_1$		759	0.5899	285.431	58.2752	$E_5$								759	0.5968	313.683	2.9459	$^4C_1$		759	0.5333	283.718	31.2476	$^4H_5$
760	0.6984	191.607	83.3748	$B_{3,O}$		760	0.5678	293.357	52.9895	$E_5$								760	0.6499	249.872	4.2653	$^4C_1$		760	0.5053	266.817	15.7168	$^4C_1$
761	0.7469	191.422	87.6091	$B_{3,O}$		761	0.5618	333.702	55.1692	$^OH_5$								761	0.6118	102.191	3.2771	$^4C_1$		761	0.4544	306.752	8.0398	$^4C_1$
762	0.4846	342.57	33.096	$^OH_5$		762	0.5786	286.231	45.2074	$^4H_5$								762	0.681	298.113	9.6499	$^4C_1$		762	0.4658	148.284	6.2588	$^4C_1$
763	0.6779	201.264	82.963	$^1S_3$		763	0.5218	319.262	29.4628	$^OH_5$								763	0.5738	232.552	8.0828	$^4C_1$		763	0.5061	39.1312	17.7282	$^4C_1$
764	0.7675	200.128	87.7159	$^1S_3$		764	0.4736	310.225	53.2801	$E_5$								764	0.677	76.3771	6.7038	$^4C_1$		764	0.6096	300.824	18.4947	$^4C_1$
765	0.5618	258.354	12.2166	$^4C_1$		765	0.53	281.666	49.9839	$^4H_5$								765	0.7051	274.429	78.6898	$^5S_6$		765	0.5284	75.8091	9.613	$^4C_1$
766	0.7338	197.606	89.5229	$^1S_3$		766	0.5992	299.456	53.1728	$E_5$								766	0.6721	269.823	80.5022	$^1S_5$		766	0.5296	308.674	13.0831	$^4C_1$
767	0.6606	195.316	91.5067	$^1S_3$		767	0.5534	292.187	61.4188	$E_5$								767	0.7245	263.525	81.8623	$^1S_5$		767	0.5196	285.936	6.1185	$^4C_1$
768	0.657	327.413	77.9767	$^1S_6$		768	0.5801	275.058	58.3614	$^4H_5$								768	0.6323	270.053	77.9388	$^5S_6$		768	0.5011	298.197	8.8811	$^4C_1$
769	0.6329	187.855	86.2109	$B_{3,O}$		769	0.6449	275.548	56.7332	$^4H_5$								769	0.6939	267.054	80.2439	$^1S_5$		769	0.5382	8.4374	14.0321	$^4C_1$
770	0.6631	205.78	80.689	$^1S_3$		770	0.5999	294.631	62.4501	$E_5$								770	0.7901	272.383	82.9254	$^1S_5$		770	0.5063	344.163	13.565	$^4C_1$
771	0.5639	315.953	56.1619	$^OH_5$		771	0.4683	267.566	44.4816	$^4H_5$								771	0.7438	274.02	83.1244	$^1S_5$		771	0.5433	12.036	15.1463	$^4C_1$
772	0.6555	196.032	85.9269	$^1S_3$		772	0.5689	260.57	51.0955	$^4H_5$								772	0.7339	277.655	75.9161	$^5S_6$		772	0.6051	315.914	16.7481	$^4C_1$
773	0.7647	211.713	85.0481	$^1S_3$		773	0.4634	301.617	52.9587	$E_5$								773	0.7348	272.226	79.209	$^1S_5$		773	0.5533	7.7551	11.8616	$^4C_1$
774	0.4806	315.422	35.8579	$^OH_5$		774	0.5068	272.736	56.9236	$^4H_5$								774	0.7946	266.242	77.265	$^5S_6$		774	0.5878	315.057	9.3107	$^4C_1$
775	0.7199	193.916	92.8722	$B_{3,O}$		775	0.5454	286.197	45.7536	$^4H_5$								775	0.8029	268.255	81.9327	$^1S_5$		775	0.4666	337.246	33.9201	$^OH_5$
776	0.6358	194.911	84.9807	$B_{3,O}$		776	0.4848	284.874	43.7899	$^4H_5$								776	0.7358	267.192	80.5302	$^1S_5$		776	0.4775	336.091	4.4121	$^4C_1$
777	0.5251	278.054	25.0268	$^4C_1$		777	0.6305	278.934	53.4411	$^4H_5$								777	0.6896	260.851	81.7569	$^1S_5$		777	0.5253	9.2544	11.5982	$^4C_1$
778	0.6454	178.262	98.6409	$B_{3,O}$		778	0.4959	294.735	53.7836	$E_5$								778	0.6643	261.08	76.7871	$^5S_6$		778	0.5305	23.7506	11.4664	$^4C_1$
779	0.7094	214.266	85.2145	$^1S_3$		779	0.5235	312.893	70.7497	$^1S_6$								779	0.7149	268.894	85.3602	$^1S_5$		779	0.4928	29.0719	22.2017	$^4C_1$
780	0.5519	344.966	33.1456	$^OH_5$		780	0.4963	279.599	39.5554	$^4H_5$								780	0.6716	266.882	76.8249	$^5S_6$		780	0.6422	300.927	13.3605	$^4C_1$
781	0.6504	174.171	94.4488	$B_{3,O}$		781	0.5759	291.67	55.3564	$E_5$								781	0.6815	270.996	79.9921	$^1S_5$		781	0.4809	313.99	24.0233	$^4C_1$
782	0.7108	216.805	85.8526	$^1S_3$		782	0.6252	317.822	72.1238	$^1S_6$								782	0.7055	270.729	81.4885	$^1S_5$		782	0.5655	239.03	7.3551	$^4C_1$
783	0.4973	289.577	19.5647	$^4C_1$		783	0.5848	264.754	54.7619	$^4H_5$								783	0.7568	274.091	85.4622	$^1S_5$		783	0.4975	268.748	11.3554	$^4C_1$
784	0.6713	195.131	87.124	$^1S_3$		784	0.5798	295.439	57.6395	$E_5$								784	0.7032	276.134	88.0627	$^1S_5$		784	0.5615	348.49	15.9314	$^4C_1$
785	0.7495	211.808	84.4452	$^1S_3$		785	0.656	315.076	79.0475	$^1S_6$								785	0.6937	271.688	86.1416	$^1S_5$		785	0.5729	151.648	11.0743	$^4C_1$
786	0.4997	350.721	20.9986	$^4C_1$		786	0.5225	279.852	55.2663	$^4H_5$								786	0.733	268.886	81.9352	$^1S_5$		786	0.504	228.327	13.3648	$^4C_1$
787	0.6224	185.611	92.4142	$B_{3,O}$		787	0.4732	309.484	41.0645	$E_5$								787	0.7887	270.893	86.4738	$^1S_5$		787	0.4862	233.366	22.2357	$^4C_1$
788	0.6197	212.526	88.7186	$^1S_3$		788	0.5545	297.772	66.5366	$E_5$								788	0.7057	271.07	78.4214	$^5S_6$		788	0.5147	251.507	24.7043	$^4C_1$
789	0.5247	292.318	50.8735	$E_5$		789	0.5479	281.663	46.1034	$^4H_5$								789	0.7699	269.219	82.9272	$^1S_5$		789	0.5129	130.571	2.0889	$^4C_1$
790	0.6532	189.659	89.9375	$B_{3,O}$		790	0.5152	261.92	49.373	$^4H_5$								790	0.7234	271.305	88.6138	$^1S_5$		790	0.5655	227.19	8.9704	$^4C_1$
791	0.6129	199.714	90.1246	$^1S_3$		791	0.5258	300.084	69.562	$E_5$								791	0.7296	268.723	79.9546	$^1S_5$		791	0.5232	230.916	16.632	$^4C_1$
792	0.4959	320.111	34.9218	$^OH_5$		792	0.5086	272.15	45.9172	$^4H_5$								792	0.8411	270.562	83.546	$^1S_5$		792	0.4843	237.58	10.6166	$^4C_1$
793	0.7025	184.256	87.2454	$B_{3,O}$		793	0.5665	269.479	50.0386	$^4H_5$								793	0.7654	272.621	77.6092	$^5S_6$		793	0.4904	266.752	18.2164	$^4C_1$
794	0.6755	201.627	80.7485	$^1S_3$		794	0.5345	275.706	62.5348	$^5S_6$								794	0.7413	266.148	83.3712	$^1S_5$		794	0.5224	233.317	15.7012	$^4C_1$
795	0.5596	297.772	77.0796	$B_{2,5}$		795	0.5238	282.555	48.8172	$^4H_5$								795	0.7071	272.523	83.3978	$^1S_5$		795	0.6085	233.442	16.1424	$^4C_1$
796	0.6588	193.189	89.8045	$B_{3,O}$		796	0.6347	269.763	62.2074	$^5S_6$								796	0.6656	263.39	81.9454	$^1S_5$		796	0.5771	230.251	7.1394	$^4C_1$
797	0.5883	175.662	101.072	$B_{3,O}$		797	0.6441	263.417	71.8179	$^5S_6$								797	0.7472	272.669	89.0005	$^1S_5$		797	0.577	262.236	11.6551	$^4C_1$
798	0.5489	312.423	60.6549	$E_5$		798	0.545	274.918	54.201	$^4H_5$								798	0.7362	263.947	79.818	$^1S_5$		798	0.5462	270.705	20.0761	$^4C_1$
799	0.6451	204.022	95.5372	$^1S_3$		799	0.6261	301.278	45.1665	$E_5$								799	0.771	272.132	80.3873	$^1S_5$		799	0.5936	211.27	10.1069	$^4C_1$
800	0.6711	195.422	91.4364	$^1S_3$		800	0.5444	282.428	58.1418	$^4H_5$								800	0.7134	265.502	80.7837	$^1S_5$		800	0.5435	251.676	8.6926	$^4C_1$
801	0.5248	286.844	11.8836	$^4C_1$		801	0.5351	291.649	53.373	$E_5$								801	0.728	271.985	84.1396	$^1S_5$		801	0.5763	297.889	16.0671	$^4C_1$
802	0.6479	179.508	91.0664	$B_{3,O}$		802	0.6004	279.08	56.3429	$^4H_5$								802	0.7098	275	84.3534	$^1S_5$		802	0.5216	345.133	20.5558	$^4C_1$
803	0.7501	207.683	83.7161	$^1S_3$		803	0.7159	260.304	68.824	$^5S_6$								803	0.7255	269.452	77.8573	$^5S_6$		803	0.4942	328.459	7.9881	$^4C_1$
804	0.4553	293.388	39.8661	$E_5$		804	0.5218	284.984	42.3429	$^4H_5$								804	0.6498	257.74	72.5607	$^5S_6$		804	0.5836	0.7619	24.5099	$^4C_1$
805	0.615	196.313	79.9298	$^1S_3$		805	0.5103	286.649	45.367	$^4H_5$								805	0.7474	273.212	84.1955	$^1S_5$		805	0.53	35.391	9.7509	$^4C_1$
806	0.6535	206.331	80.5438	$^1S_3$		806	0.611	266.706	53.4991	$^4H_5$								806	0.7785	267.687	84.7097	$^1S_5$		806	0.5387	331.952	14.1042	$^4C_1$
807	0.551	284.378	27.1889	$^4H_5$		807	0.5137	265.379	45.7618	$^4H_5$								807	0.755	265.801	78.8774	$^1S_5$		807	0.5243	333.177	17.2997	$^4C_1$
808	0.6428	179.403	88.0984	$B_{3,O}$		808	0.5634	274.827	57.7046	$^4H_5$								808	0.739	271.009	80.9731	$^1S_5$		808	0.5192	342.445	21.8003	$^4C_1$
809	0.6924	197.729	83.4164	$^1S_3$		809	0.5829	266.046	68.8428	$^5S_6$								809	0.7923	269.229	84.8002	$^1S_5$		809	0.5059	350.022	4.4238	$^4C_1$
810	0.497	357.545	25.3567	$^4C_1$		810	0.5302	276.895	58.1537	$^4H_5$								810	0.7034	272.951	78.1223	$^5S_6$		810	0.5666	215.785	6.2511	$^4C_1$
811	0.5918	197.902	90.2016	$^1S_3$		811	0.5209	280.268	47.9538	$^4H_5$								811	0.7883	267.531	80.427	$^1S_5$		811	0.5692	321.682	20.2121	$^4C_1$
812	0.6308	208.636	78.6505	$^5S_4$		812	0.5776	273.802	63.3171	$^5S_6$								812	0.7193	278.479	83.9422	$^1S_5$		812	0.5246	216.189	9.547	$^4C_1$
813	0.485	336.718	16.2435	$^4C_1$		813	0.4513	278.999	43.0449	$^4H_5$								813	0.6897	273.518	80.9279	$^1S_5$		813	0.5896	244.251	14.122	$^4C_1$
814	0.6663	189.446	84.1331	$B_{3,O}$		814	0.5496	275.583	60.1614	$^5S_6$								814	0.7031	273.757	75.8023	$^5S_6$		814	0.552	302.328	8.9433	$^4C_1$
815	0.7086	204.697	83.3162	$^1S_3$		815	0.5564	262.226	58.8246	$^4H_5$								815	0.6646	263.109	78.7919	$^5S_6$		815	0.468	34.2511	6.4505	$^4C_1$
816	0.4665	311.348	18.6195	$^4C_1$		816	0.4955	290.002	51.0914	$E_5$								816	0.7694	273.949	84.2749	$^1S_5$		816	0.4857	323.5	13.9857	$^4C_1$
817	0.6231	174.725	92.1115	$B_{3,O}$		817	0.5282	285.691	55.7304	$E_5$								817	0.72	274.124	82.3395	$^1S_5$		817	0.5793	70.666	1.7727	$^4C_1$
818	0.6742	206.67	85.4958	$^1S_3$		818	0.5746	275.985	54.9913	$^4H_5$								818	0.741	272.479	79.9665	$^1S_5$		818	0.5763	313.228	4.5862	$^4C_1$
819	0.4828	281.094	29.9447	$^4H_5$		819	0.5732	287.162	59.5555	$E_5$								819	0.746	278.801	84.811	$^1S_5$		819	0.4642	351.214	28.2254	$^OH_5$
820	0.6663	194.903	91.505	$B_{3,O}$		820	0.5217	283.791	51.0458	$^4H_5$								820	0.6627	271.611	88.3983	$^1S_5$		820	0.5784	202.393	5.0907	$^4C_1$
821	0.7285	207.629	77.9269	$^5S_4$		821	0.5265	279.114	42.257	$^4H_5$								821	0.7628	270.666	84.5946	$^1S_5$		821	0.6181	174.489	10.6561	$^4C_1$
822	0.5606	304.784	27.3492	$^4C_1$		822	0.505	278.073	48.1607	$^4H_5$								822	0.746	266.637	79.6767	$^1S_5$		822	0.5426	250.546	6.5906	$^4C_1$
823	0.6801	196.07	94.285	$^1S_3$		823	0.4904	275.06	45.5174	$^4H_5$								823	0.737	265.206	75.6035	$^5S_6$		823	0.4569	11.1029	16.2114	$^4C_1$
824	0.6919	214.468	80.376	$^1S_3$		824	0.5438	274.219	56.3223	$^4H_5$								824	0.8164	271.145	80.1967	$^1S_5$		824	0.5275	160.374	11.5705	$^4C_1$
825	0.484	238.678	29.8393	$^4E$		825	0.5521	283.642	55.4511	$^4H_5$								825	0.8217	267.076	82.6102	$^1S_5$		825	0.5479	348.159	10.0688	$^4C_1$
826	0.594	195.694	90.616	$^1S_3$		826	0.5806	301.844	33.7411	$E_5$								826	0.7474	273.664	80.3794	$^1S_5$		826	0.5016	251.446	5.7166	$^4C_1$
827	0.5972	202.543	78.8892	$^1S_3$		827	0.5076	274.836	55.4748	$^4H_5$								827	0.7268	272.732	85.9724	$^1S_5$		827	0.4499	332.193	10.2818	$^4C_1$
828	0.4573	304.544	38.6319	$E_5$		828	0.5254	259.45	44.7178	$^4H_5$								828	0.7468	267.567	78.1705	$^5S_6$		828	0.5312	302.902	13.9689	$^4C_1$
829	0.6753	201.109	88.3869	$^1S_3$		829	0.5367	282.603	40.1434	$^4H_5$								829	0.7168	274.164	84.0951	$^1S_5$		829	0.5961	214.832	2.4099	$^4C_1$
830	0.6777	193.831	87.6369	$B_{3,O}$		830	0.5081	278.519	57.5629	$^4H_5$								830	0.7201	271.981	76.0397	$^5S_6$		830	0.5666	300.721	6.8714	$^4C_1$
831	0.5883	15.9497	13.7248	$^4C_1$		831	0.5536	285.741	29.4485	$^4H_5$								831	0.7381	269.839	78.9985	$^1S_5$		831	0.5555	327.294	28.8542	$^OH_5$
832	0.6309	187.699	90.751	$B_{3,O}$		832	0.6179	280.58	68.7718	$^5S_6$								832	0.7144	264.635	79.474	$^1S_5$		832	0.4422	20.1547	12.1509	$^4C_1$
833	0.71	202.417	82.8702	$^1S_3$		833	0.5704	275.15	57.5568	$^4H_5$								833	0.7107	268.993	81.2041	$^1S_5$		833	0.5847	308.963	10.3323	$^4C_1$
834	0.5685	311.945	19.1771	$^4C_1$		834	0.5745	268.935	51.5946	$^4H_5$								834	0.7699	273.489	85.8852	$^1S_5$		834	0.5785	224.695	4.6602	$^4C_1$
835	0.6424	192.02	91.6605	$B_{3,O}$		835	0.5716	292.818	42.3461	$E_5$								835	0.6828	266.593	78.6042	$^5S_6$		835	0.5409	296.529	13.6986	$^4C_1$
836	0.6826	218.784	73.5672	$^5S_4$		836	0.5739	278.082	56.4501	$^4H_5$								836	0.6906	266.992	80.1368	$^1S_5$		836	0.5385	307.258	9.5511	$^4C_1$
837	0.5507	306.862	12.9108	$^4C_1$		837	0.5497	297.068	59.0186	$E_5$								837	0.7269	266.378	80.7614	$^1S_5$		837	0.5927	356.246	23.5683	$^4C_1$
838	0.7025	201.664	82.6788	$^1S_3$		838	0.5416	280.57	47.7511	$^4H_5$								838	0.7244	282.149	78.4393	$^5S_6$		838	0.5669	342.27	24.1782	$^4C_1$
839	0.7504	204.603	82.6363	$^1S_3$		839	0.5801	262.99	51.2139	$^4H_5$								839	0.7752	271.826	80.5908	$^1S_5$		839	0.5252	309.104	19.6333	$^4C_1$
840	0.5435	316.971	55.6526	$^OH_5$		840	0.6002	281.904	65.5417	$^5S_6$								840	0.7393	266.723	87.6079	$^1S_5$		840	0.5615	249.276	4.176	$^4C_1$
841	0.6697	197.92	84.4942	$^1S_3$		841	0.4836	291.013	52.688	$E_5$								841	0.7021	267.618	86.591	$^1S_5$		841	0.5212	9.1145	10.4028	$^4C_1$
842	0.6941	187.353	88.3388	$B_{3,O}$		842	0.687	264.023	71.9812	$^5S_6$								842	0.7628	266.211	83.8006	$^1S_5$		842	0.5363	344.594	16.5605	$^4C_1$
843	0.4405	340.968	14.8648	$^4C_1$		843	0.5457	286.911	49.131	$E_5$								843	0.7122	270.134	82.4243	$^1S_5$		843	0.553	307.461	13.9513	$^4C_1$
844	0.6252	194.045	80.9493	$B_{3,O}$		844	0.4731	278.747	54.1699	$^4H_5$								844	0.7378	273.111	81.5114	$^1S_5$		844	0.5595	316.875	3.347	$^4C_1$
845	0.6938	198.527	85.6697	$^1S_3$		845	0.6949	262.124	71.5613	$^5S_6$								845	0.7553	288.66	82.291	$B_{2,5}$		845	0.57	310.836	20.2233	$^4C_1$
846	0.5063	250.895	25.727	$^4C_1$		846	0.459	294.535	39.7493	$E_5$								846	0.6943	279.031	88.157	$^1S_5$		846	0.5067	48.3381	7.3967	$^4C_1$
847	0.5841	188.107	87.0179	$B_{3,O}$		847	0.5672	273.32	58.4611	$^4H_5$								847	0.7352	272.462	83.8446	$^1S_5$		847	0.4782	337.106	22.3707	$^4C_1$
848	0.6635	199.477	76.5719	$^5S_4$		848	0.6296	262.622	57.2525	$^4H_5$								848	0.7008	271.71	81.0389	$^1S_5$		848	0.5441	102.737	10.3572	$^4C_1$
849	0.5743	273.8	28.6632	$^4H_5$		849	0.5162	296.779	44.8719	$E_5$								849	0.7264	270.357	82.9571	$^1S_5$		849	0.5329	326.397	12.2479	$^4C_1$
850	0.7081	200.269	90.9761	$^1S_3$		850	0.5831	292.819	60.0788	$E_5$								850	0.7841	279.8	83.1383	$^1S_5$		850	0.5058	38.4083	3.6801	$^4C_1$
851	0.7536	205.744	79.0985	$^1S_3$		851	0.5805	271.577	54.8994	$^4H_5$								851	0.7774	287.121	86.3663	$B_{2,5}$		851	0.587	287.557	10.3368	$^4C_1$
852	0.549	49.0298	20.8016	$^4C_1$		852	0.5412	265.242	43.7741	$^4H_5$								852	0.7393	261.57	82.2475	$^1S_5$		852	0.5923	257.733	5.3518	$^4C_1$
853	0.6623	198.03	94.092	$^1S_3$		853	0.5401	285.967	37.8936	$^4H_5$								853	0.7416	267.028	80.9296	$^1S_5$		853	0.4805	313.383	14.4661	$^4C_1$
854	0.6126	196.753	81.8135	$^1S_3$		854	0.5473	257.813	51.4729	$^4H_5$								854	0.697	266.059	80.2152	$^1S_5$		854	0.5091	48.8306	14.9243	$^4C_1$
855	0.4387	294.609	28.3324	$E_5$		855	0.5569	286.899	53.9348	$E_5$								855	0.7061	282.185	77.2512	$^5S_6$		855	0.5646	12.9963	8.4322	$^4C_1$
856	0.6302	195.636	79.8713	$^1S_3$		856	0.5284	278.911	43.2921	$^4H_5$								856	0.683	281.177	80.0791	$^1S_5$		856	0.5182	318.953	15.1903	$^4C_1$
857	0.6289	201.149	84.0305	$^1S_3$		857	0.4887	271.686	65.0264	$^5S_6$								857	0.783	289.2	87.7004	$B_{2,5}$		857	0.4728	346.884	20.3018	$^4C_1$
858	0.4751	321.077	34.7807	$^OH_5$		858	0.5501	277.039	42.4037	$^4H_5$								858	0.7826	269.209	80.9552	$^1S_5$		858	0.519	338.538	24.3535	$^4C_1$
859	0.6663	188.721	89.3335	$B_{3,O}$		859	0.5494	277.073	51.8827	$^4H_5$								859	0.8461	283.525	83.8611	$^1S_5$		859	0.5299	317.995	18.2733	$^4C_1$
860	0.6684	181.661	98.9713	$B_{3,O}$		860	0.5247	284.757	54.7848	$^4H_5$								860	0.7848	267.685	78.9808	$^1S_5$		860	0.5386	304.844	19.8756	$^4C_1$
861	0.4517	236.846	25.7604	$^4C_1$		861	0.5419	280.551	48.0797	$^4H_5$								861	0.7701	277.277	85.6793	$^1S_5$		861	0.4762	301.652	28.0858	$E_5$
862	0.6265	202.446	85.7688	$^1S_3$		862	0.518	269.488	51.341	$^4H_5$								862	0.713	280.896	88.3419	$^1S_5$		862	0.5277	348.125	14.8812	$^4C_1$
863	0.7061	196.91	88.8982	$^1S_3$		863	0.6143	282.351	67.4828	$^5S_6$								863	0.7019	273.792	82.8094	$^1S_5$		863	0.5733	72.3509	6.9993	$^4C_1$
864	0.6209	24.5386	22.4466	$^4C_1$		864	0.5474	285.426	51.6898	$E_5$								864	0.7384	269.542	82.53	$^1S_5$		864	0.5314	309.717	14.9263	$^4C_1$
865	0.6871	199.807	83.5635	$^1S_3$		865	0.5582	270.652	55.0001	$^4H_5$								865	0.7951	265.552	82.5232	$^1S_5$		865	0.5213	332.763	16.3658	$^4C_1$
866	0.5909	192.05	97.002	$B_{3,O}$		866	0.6051	263.705	58.5925	$^4H_5$								866	0.8039	276.933	84.0766	$^1S_5$		866	0.5244	349.572	12.7569	$^4C_1$
867	0.5187	42.5643	13.7554	$^4C_1$		867	0.5348	271.396	52.559	$^4H_5$								867	0.7152	275.467	81.4373	$^1S_5$		867	0.5496	337.401	16.7436	$^4C_1$
868	0.5995	182.515	93.4409	$B_{3,O}$		868	0.5997	290.323	57.6163	$E_5$								868	0.7596	282.102	89.7579	$^1S_5$		868	0.4704	332.367	17.2264	$^4C_1$
869	0.5781	188.72	87.732	$B_{3,O}$		869	0.5835	264.59	49.5951	$^4H_5$								869	0.7224	270.877	85.1589	$^1S_5$		869	0.5007	341.611	22.6786	$^4C_1$
870	0.4927	260.913	21.6717	$^4C_1$		870	0.4571	296.332	43.592	$E_5$								870	0.7496	266.86	76.0068	$^5S_6$		870	0.5765	351.669	15.4754	$^4C_1$
871	0.6702	199.128	85.5798	$^1S_3$		871	0.5328	277.065	56.4328	$^4H_5$								871	0.6786	260.711	78.2077	$^5S_6$		871	0.4954	332.368	23.6031	$^4C_1$
872	0.6376	194.681	96.5159	$B_{3,O}$		872	0.6487	268.289	62.3791	$^5S_6$								872	0.6887	269.973	78.5004	$^5S_6$		872	0.5661	12.4789	8.117	$^4C_1$
873	0.5193	33.018	14.9302	$^4C_1$		873	0.5709	280.538	52.0079	$^4H_5$								873	0.7219	275.85	87.9393	$^1S_5$		873	0.5039	80.152	22.1051	$^4C_1$
874	0.6814	205.582	86.0268	$^1S_3$		874	0.5468	284.853	63.4917	$^5S_6$								874	0.7172	284.685	86.8453	$^1S_5$		874	0.5703	302.928	18.9242	$^4C_1$
875	0.6239	185.164	91.6945	$B_{3,O}$		875	0.5811	263.93	76.1421	$^5S_6$								875	0.7881	273.438	85.1858	$^1S_5$		875	0.5157	138.291	0.8692	$^4C_1$
876	0.6148	285.488	7.4802	$^4C_1$		876	0.5956	282.603	55.4573	$^4H_5$								876	0.7346	277.2	86.6306	$^1S_5$		876	0.4941	320.18	32.7186	$^OH_5$
877	0.6167	184.214	86.5289	$B_{3,O}$		877	0.5742	269.788	56.6456	$^4H_5$								877	0.739	266.149	80.5333	$^1S_5$		877	0.4812	9.1603	7.7742	$^4C_1$
878	0.7112	202.605	83.4773	$^1S_3$		878	0.6071	260.984	68.7364	$^5S_6$								878	0.7029	268.384	88.061	$^1S_5$		878	0.5589	287.545	16.8421	$^4C_1$
879	0.47	312.667	14.7226	$^4C_1$		879	0.6721	275.111	51.8758	$^4H_5$								879	0.793	274.428	90.0507	$^1S_5$		879	0.4854	313.995	11.6172	$^4C_1$
880	0.7034	192.077	90.5369	$B_{3,O}$		880	0.6331	277.619	57.7618	$^4H_5$								880	0.6945	270.059	78.8514	$^1S_5$		880	0.442	314.784	6.9818	$^4C_1$
881	0.663	181.196	88.8166	$B_{3,O}$		881	0.6044	266.731	63.1649	$^5S_6$								881	0.8297	268.044	81.8883	$^1S_5$		881	0.4694	318.473	15.0534	$^4C_1$
882	0.4951	257.387	3.7918	$^4C_1$		882	0.5289	280.753	49.2594	$^4H_5$								882	0.756	268.706	86.8686	$^1S_5$		882	0.5236	67.1382	5.762	$^4C_1$
883	0.6948	182.789	87.5949	$B_{3,O}$		883	0.5864	278.692	50.7498	$^4H_5$								883	0.652	268.141	82.7542	$^1S_5$		883	0.5371	67.3975	2.7458	$^4C_1$
884	0.6372	181.24	89.8441	$B_{3,O}$		884	0.6236	270.628	70.4841	$^5S_6$								884	0.6952	272.354	80.8657	$^1S_5$		884	0.5015	325.974	18.5679	$^4C_1$
885	0.519	61.3825	10.909	$^4C_1$		885	0.5003	273.2	51.7688	$^4H_5$								885	0.7257	269.616	81.3929	$^1S_5$		885	0.5539	331.157	14.7556	$^4C_1$
886	0.6695	193.701	81.7521	$B_{3,O}$		886	0.5597	303.508	38.112	$E_5$								886	0.7209	274.819	80.0492	$^1S_5$		886	0.4953	298.745	11.726	$^4C_1$
887	0.7538	201.204	85.5458	$^1S_3$		887	0.6236	272.539	50.9274	$^4H_5$								887	0.7312	284.234	85.6954	$^1S_5$		887	0.5793	328.024	16.3732	$^4C_1$
888	0.5372	306.62	35.8417	$E_5$		888	0.5517	286.208	57.684	$E_5$								888	0.7677	274.828	83.5575	$^1S_5$		888	0.5431	276.668	6.6206	$^4C_1$
889	0.6102	185.482	90.0364	$B_{3,O}$		889	0.5786	279.806	72.7145	$^5S_6$								889	0.6242	278.639	89.79	$^1S_5$		889	0.449	318.96	14.6203	$^4C_1$
890	0.6494	198.101	84.0994	$^1S_3$		890	0.5581	264.668	75.747	$^5S_6$								890	0.7548	267.89	84.1387	$^1S_5$		890	0.5431	296.708	20.0757	$^4C_1$
891	0.5217	292.141	15.4466	$^4C_1$		891	0.5199	280.561	57.8404	$^4H_5$								891	0.6937	283.103	82.9589	$^1S_5$		891	0.5616	320.772	15.0475	$^4C_1$
892	0.6438	209.675	80.1988	$^1S_3$		892	0.5391	278.515	40.6782	$^4H_5$								892	0.7062	273.621	80.5426	$^1S_5$		892	0.5258	318.924	15.0256	$^4C_1$
893	0.6268	190.099	80.1781	$B_{3,O}$		893	0.4984	277.218	44.7747	$^4H_5$								893	0.672	272.243	78.3237	$^5S_6$		893	0.5621	330.802	16.293	$^4C_1$
894	0.5155	318.767	22.6554	$^4C_1$		894	0.5921	289.64	51.4802	$E_5$								894	0.8149	268.777	80.5391	$^1S_5$		894	0.5284	312.971	19.6966	$^4C_1$
895	0.7061	200.475	83.3261	$^1S_3$		895	0.6061	275.384	53.2939	$^4H_5$								895	0.7558	273.201	82.2028	$^1S_5$		895	0.605	293.486	11.6509	$^4C_1$
896	0.7342	191.565	85.7431	$B_{3,O}$		896	0.5502	280.078	59.9064	$^5S_6$								896	0.7916	273.555	85.0944	$^1S_5$		896	0.5111	347.452	10.4185	$^4C_1$
897	0.5458	310.019	26.8346	$^OH_5$		897	0.4701	279.129	58.9758	$^4H_5$								897	0.7216	268.909	82.1493	$^1S_5$		897	0.4814	330.364	24.7013	$^4C_1$
898	0.6044	194.075	82.5005	$B_{3,O}$		898	0.5504	268.084	57.1277	$^4H_5$								898	0.7833	274.687	83.9494	$^1S_5$		898	0.4542	315.57	8.4959	$^4C_1$
899	0.663	191.236	95.4655	$B_{3,O}$		899	0.5167	257.496	51.0475	$^4H_5$								899	0.7101	268.35	81.469	$^1S_5$		899	0.5343	295.476	18.2269	$^4C_1$
900	0.5244	296.94	16.0471	$^4C_1$		900	0.5339	292.461	47.5163	$E_5$								900	0.6597	268.482	81.4701	$^1S_5$		900	0.5992	308.721	19.2111	$^4C_1$
901	0.7431	202.617	81.3244	$^1S_3$		901	0.5563	293.528	47.8582	$E_5$								901	0.6954	272.263	87.9921	$^1S_5$		901	0.5591	295.473	11.7575	$^4C_1$
902	0.732	189.524	88.5969	$B_{3,O}$		902	0.638	268.398	69.7572	$^5S_6$								902	0.7759	272.888	88.1003	$^1S_5$		902	0.5396	254.902	3.0541	$^4C_1$
903	0.5055	289.618	26.4829	$^4C_1$		903	0.4232	296.762	43.5388	$E_5$								903	0.8213	271.573	84.0984	$^1S_5$		903	0.5039	325.932	29.0441	$^OH_5$
904	0.7138	205.239	82.7244	$^1S_3$		904	0.5492	283.475	54.7659	$^4H_5$								904	0.7935	266.74	84.4992	$^1S_5$		904	0.5713	336.853	27.1355	$^OH_5$
905	0.6428	199.244	94.3274	$^1S_3$		905	0.5735	264.627	52.4493	$^4H_5$								905	0.7436	267.575	82.7301	$^1S_5$		905	0.5761	315.433	16.0226	$^4C_1$
906	0.568	273.101	36.0568	$^4H_5$		906	0.5281	277.451	44.2632	$^4H_5$								906	0.7216	273.357	88.7942	$^1S_5$		906	0.5831	355.864	12.9975	$^4C_1$
907	0.706	188.321	90.5877	$B_{3,O}$		907	0.5756	269.106	55.0794	$^4H_5$								907	0.7978	276.012	85.5208	$^1S_5$		907	0.5173	327.28	19.3024	$^4C_1$
908	0.6228	200.763	86.0481	$^1S_3$		908	0.6737	253.791	70.6834	$^5S_6$								908	0.8078	271.075	85.6652	$^1S_5$		908	0.5118	310.752	14.5175	$^4C_1$
909	0.5069	288.876	19.8799	$^4C_1$		909	0.5574	294.852	51.9423	$E_5$								909	0.7487	269.691	79.8683	$^1S_5$		909	0.511	343.63	15.2304	$^4C_1$
910	0.7858	204.003	85.5792	$^1S_3$		910	0.5415	282.619	58.0959	$^4H_5$								910	0.7134	274.246	78.4941	$^5S_6$		910	0.505	323.891	16.574	$^4C_1$
911	0.7537	220.378	79.6669	$^1S_3$		911	0.6122	263.395	71.8409	$^5S_6$								911	0.8041	274.529	85.644	$^1S_5$		911	0.6082	313.273	23.1194	$^4C_1$
912	0.5975	134.691	3.2867	$^4C_1$		912	0.5281	270.456	52.3684	$^4H_5$								912	0.7285	276.694	85.659	$^1S_5$		912	0.5219	314.81	12.745	$^4C_1$
913	0.6995	188.415	96.2164	$B_{3,O}$		913	0.5714	274.308	50.3764	$^4H_5$								913	0.7268	271.434	84.0681	$^1S_5$		913	0.5403	307.336	23.4151	$^4C_1$
914	0.633	178.475	99.3775	$B_{3,O}$		914	0.6797	269.398	81.3732	$^1S_5$								914	0.7054	264.529	84.3732	$^1S_5$		914	0.4734	47.5631	13.0133	$^4C_1$
915	0.6353	292.34	61.3535	$E_5$		915	0.591	282.846	53.063	$^4H_5$								915	0.7757	266.001	83.8777	$^1S_5$		915	0.4981	333.816	15.0751	$^4C_1$
916	0.6844	188.406	87.5662	$B_{3,O}$		916	0.5113	288.461	50.1123	$E_5$								916	0.7495	280.63	86.9012	$^1S_5$		916	0.5832	338.736	7.9992	$^4C_1$
917	0.6186	194.308	90.4269	$B_{3,O}$		917	0.5637	310.075	79.4614	$B_{2,5}$								917	0.7259	267.169	84.9199	$^1S_5$		917	0.5208	310.608	23.9002	$^4C_1$
918	0.5279	305.85	48.5879	$E_5$		918	0.4657	290.294	57.5658	$E_5$								918	0.8036	280.289	84.0936	$^1S_5$		918	0.5669	332.809	26.3082	$^OH_5$
919	0.6337	198.391	87.2143	$^1S_3$		919	0.607	304.652	63.8446	$E_5$								919	0.7671	265.598	88.6713	$^1S_5$		919	0.5849	310.332	16.4731	$^4C_1$
920	0.6174	207.074	90.5178	$^1S_3$		920	0.6492	274.284	68.6141	$^5S_6$								920	0.7393	276.272	82.603	$^1S_5$		920	0.5596	354.577	9.2944	$^4C_1$
921	0.4957	258.229	26.8446	$^4H_5$		921	0.489	274.807	45.9389	$^4H_5$								921	0.769	273.484	79.9718	$^1S_5$		921	0.553	335.225	15.783	$^4C_1$
922	0.6855	198.286	77.1317	$^5S_4$		922	0.5341	271.635	54.2066	$^4H_5$								922	0.6852	268.414	85.2571	$^1S_5$		922	0.5629	344.592	18.0623	$^4C_1$
923	0.6458	205.91	83.047	$^1S_3$		923	0.6749	259.139	74.7914	$^5S_6$								923	0.6792	277.855	80.3175	$^1S_5$		923	0.5169	57.7586	4.9753	$^4C_1$
924	0.5856	23.5069	15.5842	$^4C_1$		924	0.5362	285.967	49.1812	$^4H_5$								924	0.7787	275.597	81.8144	$^1S_5$		924	0.5055	327.226	11.7928	$^4C_1$
925	0.6134	198.349	83.2251	$^1S_3$		925	0.5296	283.944	49.9964	$^4H_5$								925	0.6576	279.062	82.7713	$^1S_5$		925	0.5892	76.1018	20.3601	$^4C_1$
926	0.6985	201.011	88.3884	$^1S_3$		926	0.6983	256.83	69.3593	$^5S_6$								926	0.664	272.468	82.1508	$^1S_5$		926	0.5508	297.703	9.3165	$^4C_1$
927	0.7403	21.9173	74.6262	$^1S_2$		927	0.5883	281.569	59.5438	$^4H_5$								927	0.7045	268.364	85.9731	$^1S_5$		927	0.4849	298.258	20.0527	$^4C_1$
928	0.6043	200.431	86.9495	$^1S_3$		928	0.5968	283.225	52.8018	$^4H_5$								928	0.7224	268.776	82.9322	$^1S_5$		928	0.524	307.538	17.3618	$^4C_1$
929	0.6563	183.718	94.1968	$B_{3,O}$		929	0.6184	249.552	74.6702	$^{2,5}B$								929	0.7378	276.612	87.2209	$^1S_5$		929	0.4719	320.52	20.3964	$^4C_1$
930	0.7872	37.183	85.1616	$^3S_1$		930	0.524	282.401	52.5523	$^4H_5$								930	0.6816	276.108	83.3246	$^1S_5$		930	0.5619	303.016	29.9487	$E_5$
931	0.7499	180.669	89.6995	$B_{3,O}$		931	0.5416	271.462	46.2061	$^4H_5$								931	0.8236	275.02	87.7696	$^1S_5$		931	0.5487	318.892	19.5071	$^4C_1$
932	0.7148	192.555	87.6142	$B_{3,O}$		932	0.6162	273.321	77.2514	$^5S_6$								932	0.6935	273.959	81.3019	$^1S_5$		932	0.5081	325.565	21.9075	$^4C_1$
933	0.6456	350.402	81.6533	$^{3,O}B$		933	0.5041	284.967	46.8572	$^4H_5$								933	0.7107	268.345	86.7982	$^1S_5$		933	0.5546	326.778	15.4354	$^4C_1$
934	0.6949	192.379	80.7555	$B_{3,O}$		934	0.5545	262.441	60.338	$^5S_6$								934	0.7466	265.787	85.8802	$^1S_5$		934	0.5434	307.398	23.7218	$^4C_1$
935	0.7186	186.936	90.2639	$B_{3,O}$		935	0.5175	300.66	66.3214	$E_5$								935	0.8082	274.978	82.4575	$^1S_5$		935	0.5772	313.557	10.0776	$^4C_1$
936	0.6056	1.5305	77.0962	$^{3,O}B$		936	0.5355	285.084	55.1232	$E_5$								936	0.7549	272.705	84.6795	$^1S_5$		936	0.5905	333.848	26.857	$^OH_5$
937	0.7039	174.292	91.2745	$B_{3,O}$		937	0.5638	281.439	54.7417	$^4H_5$								937	0.7324	273.965	82.371	$^1S_5$		937	0.5212	307.514	16.1164	$^4C_1$
938	0.7228	198.795	89.6535	$^1S_3$		938	0.5122	257.591	35.7197	$^4H_5$								938	0.7213	286.121	85.1313	$B_{2,5}$		938	0.5758	31.1189	12.579	$^4C_1$
939	0.706	345.004	89.0156	$^{3,O}B$		939	0.6349	289.361	52.3945	$E_5$								939	0.7323	256.444	90.7727	$^1S_5$		939	0.6286	351.453	11.4339	$^4C_1$
940	0.6275	181.29	90.731	$B_{3,O}$		940	0.5805	266.038	50.3009	$^4H_5$								940	0.745	268.718	85.7545	$^1S_5$		940	0.47	306.108	13.2376	$^4C_1$
941	0.7493	190.67	91.6929	$B_{3,O}$		941	0.611	288.667	74.4307	$^5S_6$								941	0.7843	279.111	81.8126	$^1S_5$		941	0.4802	314.746	21.9737	$^4C_1$
942	0.6907	348.908	84.2436	$^{3,O}B$		942	0.5527	271.413	55.6645	$^4H_5$								942	0.7096	272.858	82.9414	$^1S_5$		942	0.5839	31.0695	25.936	$^OH_1$
943	0.7367	201.827	82.5089	$^1S_3$		943	0.5638	269.083	49.8998	$^4H_5$								943	0.7745	275.808	80.9915	$^1S_5$		943	0.5066	5.1551	25.915	$^4C_1$
944	0.6179	173.409	91.3315	$B_{3,O}$		944	0.6383	300.623	73.8357	$B_{2,5}$								944	0.6084	288.052	89.7795	$B_{2,5}$		944	0.5419	72.4456	6.6129	$^4C_1$
945	0.7123	22.6455	80.9092	$^3S_1$		945	0.5379	270.172	45.2569	$^4H_5$								945	0.5934	278.372	98.7307	$^1S_5$		945	0.519	315.17	15.3211	$^4C_1$
946	0.6829	189.321	84.197	$B_{3,O}$		946	0.5213	291.833	45.5889	$E_5$								946	0.6215	278.329	84.0455	$^1S_5$		946	0.622	345.356	13.5301	$^4C_1$
947	0.6364	182.206	95.2088	$B_{3,O}$		947	0.6591	270.645	74.1839	$^5S_6$								947	0.6182	281.303	93.4275	$^1S_5$		947	0.5474	308.603	12.7979	$^4C_1$
948	0.6779	23.0712	76.1285	$^1S_2$		948	0.5617	279.728	44.1121	$^4H_5$								948	0.6176	280.181	82.6774	$^1S_5$		948	0.4945	314.966	32.7354	$^OH_5$
949	0.712	197.775	85.0195	$^1S_3$		949	0.5327	283.992	54.7085	$^4H_5$								949	0.6907	280.127	82.2046	$^1S_5$		949	0.4814	8.0295	15.7326	$^4C_1$
950	0.6787	188.701	81.0882	$B_{3,O}$		950	0.4656	297.787	72.1632	$E_5$								950	0.695	281.161	86.3006	$^1S_5$		950	0.5591	326.893	22.3245	$^4C_1$
951	0.6859	333.939	86.9032	$^OS_2$		951	0.559	284.312	53.8088	$^4H_5$								951	0.7035	279.423	86.1507	$^1S_5$		951	0.598	350.896	7.1642	$^4C_1$
952	0.7254	208.913	78.2067	$^5S_4$		952	0.5546	275.27	41.0701	$^4H_5$								952	0.6906	280.865	85.423	$^1S_5$		952	0.5597	344.591	13.3889	$^4C_1$
953	0.5462	186.558	93.5226	$B_{3,O}$		953	0.5521	293.083	69.5941	$E_5$								953	0.7434	275.491	89.7932	$^1S_5$		953	0.5426	317.676	20.8875	$^4C_1$
954	0.765	347.272	79.9759	$^{3,O}B$		954	0.5608	286.692	62.8876	$E_5$								954	0.6766	287.734	89.3003	$B_{2,5}$		954	0.5411	213.152	2.9696	$^4C_1$
955	0.6965	193.225	81.6114	$B_{3,O}$		955	0.6282	284.26	53.4617	$^4H_5$								955	0.7132	288.27	90.218	$B_{2,5}$		955	0.5406	303.372	13.1153	$^4C_1$
956	0.6334	187.895	90.3583	$B_{3,O}$		956	0.55	323.139	76.8957	$^1S_6$								956	0.6427	282.81	92.7563	$^1S_5$		956	0.4806	347.577	21.4786	$^4C_1$
957	0.7143	354.067	85.6987	$^{3,O}B$		957	0.4941	285.556	53.3919	$E_5$								957	0.6402	281.334	87.6195	$^1S_5$		957	0.5097	316.825	26.2985	$^OH_5$
958	0.6588	189.988	80.9301	$B_{3,O}$		958	0.568	285.524	49.8621	$^4H_5$								958	0.6441	275.901	87.7307	$^1S_5$		958	0.5323	313.466	11.516	$^4C_1$
959	0.7091	178.939	91.3952	$B_{3,O}$		959	0.5934	305.042	73.3643	$B_{2,5}$								959	0.6876	282.542	93.9959	$^1S_5$		959	0.6045	312.462	22.3475	$^4C_1$
960	0.6901	354.333	82.8398	$^{3,O}B$		960	0.5111	273.803	43.648	$^4H_5$								960	0.7153	279.746	92.3689	$^1S_5$		960	0.4907	334.084	19.5522	$^4C_1$
961	0.7582	207.8	89.4827	$^1S_3$		961	0.6278	280.356	54.3834	$^4H_5$								961	0.7471	271.187	93.3034	$^1S_5$		961	0.5123	318.564	20.9408	$^4C_1$
962	0.7198	189.876	85.2392	$B_{3,O}$		962	0.512	312.424	69.681	$^1S_6$								962	0.6673	281.75	92.2988	$^1S_5$		962	0.543	338.92	12.772	$^4C_1$
963	0.7101	3.8116	86.9857	$^{3,O}B$		963	0.4939	285.785	49.4704	$^4H_5$								963	0.6698	280.154	90.2175	$^1S_5$		963	0.5012	333.931	7.6795	$^4C_1$
964	0.6188	192.193	79.1105	$B_{3,O}$		964	0.4797	286.87	57.7254	$E_5$								964	0.6145	288.431	92.3009	$B_{2,5}$		964	0.5481	316.962	7.9429	$^4C_1$
965	0.6564	186.387	91.3199	$B_{3,O}$		965	0.6331	301.807	73.6312	$B_{2,5}$								965	0.7626	273.352	86.4496	$^1S_5$		965	0.5556	314.842	18.6142	$^4C_1$
966	0.6947	352.264	84.7116	$^{3,O}B$		966	0.5458	294.321	57.0363	$E_5$								966	0.6705	280.164	90.1625	$^1S_5$		966	0.5449	13.325	9.0091	$^4C_1$
967	0.6507	208.322	84.5083	$^1S_3$		967	0.5444	280.139	53.1018	$^4H_5$								967	0.7295	281.581	89.7819	$^1S_5$		967	0.5158	19.8161	12.0231	$^4C_1$
968	0.6979	174.846	93.8523	$B_{3,O}$		968	0.6888	323.246	80.506	$^OS_2$								968	0.6056	281.399	92.4613	$^1S_5$		968	0.5185	283.491	12.4194	$^4C_1$
969	0.6575	5.7649	85.9114	$^{3,O}B$		969	0.5028	289.11	49.5449	$E_5$								969	0.6661	290.688	90.1615	$B_{2,5}$		969	0.4879	68.1703	1.2479	$^4C_1$
970	0.6612	193.874	81.0084	$B_{3,O}$		970	0.5798	279.098	51.9215	$^4H_5$								970	0.6837	284.922	84.3806	$^1S_5$		970	0.5224	260.842	16.0177	$^4C_1$
971	0.669	177.651	86.98	$B_{3,O}$		971	0.5032	299.26	54.1539	$E_5$								971	0.7378	271.961	89.9733	$^1S_5$		971	0.4063	300.851	7.7631	$^4C_1$
972	0.6574	26.867	70.0797	$^1S_2$		972	0.4781	278.676	45.0082	$^4H_5$								972	0.727	276.411	87.7714	$^1S_5$		972	0.5301	280.377	13.6578	$^4C_1$
973	0.6436	186.869	87.3672	$B_{3,O}$		973	0.4744	262.634	53.1234	$^4H_5$								973	0.6759	273.215	80.7691	$^1S_5$		973	0.5294	339.622	18.0636	$^4C_1$
974	0.6568	183.837	93.5759	$B_{3,O}$		974	0.5904	300.486	75.1463	$B_{2,5}$								974	0.6956	272.976	92.453	$^1S_5$		974	0.5435	324.669	19.8054	$^4C_1$
975	0.7167	352.115	83.0129	$^{3,O}B$		975	0.5514	275.181	53.6699	$^4H_5$								975	0.6462	283.178	87.7035	$^1S_5$		975	0.6192	289.698	5.3313	$^4C_1$
976	0.6102	167.225	101.969	$B_{3,O}$		976	0.572	279.299	63.4679	$^5S_6$								976	0.7058	281.541	92.3143	$^1S_5$		976	0.5898	354.557	13.5728	$^4C_1$
977	0.6713	185.544	78.8889	$B_{3,O}$		977	0.5637	291.058	69.5136	$E_5$								977	0.7364	268.636	82.4437	$^1S_5$		977	0.4932	5.1891	21.9188	$^4C_1$
978	0.6216	24.6946	75.6973	$^1S_2$		978	0.5954	281.796	46.7093	$^4H_5$								978	0.7641	280.086	84.5706	$^1S_5$		978	0.5264	314.417	8.4297	$^4C_1$
979	0.6921	185.602	90.8469	$B_{3,O}$		979	0.4947	267.807	55.2091	$^4H_5$								979	0.5937	284.535	92.8796	$^1S_5$		979	0.5166	266.709	4.8623	$^4C_1$
980	0.7044	186.14	89.3458	$B_{3,O}$		980	0.6066	291.257	68.7576	$E_5$								980	0.6553	272.244	91.1567	$^1S_5$		980	0.5936	269.358	7.4128	$^4C_1$
981	0.7518	336.143	87.3188	$^OS_2$		981	0.5242	287.143	52.0004	$E_5$								981	0.6519	275.501	81.4862	$^1S_5$		981	0.5345	323.303	16.4082	$^4C_1$
982	0.671	206.4	83.4626	$^1S_3$		982	0.5591	278.872	52.5903	$^4H_5$								982	0.7314	277.708	87.5303	$^1S_5$		982	0.5924	48.2813	7.1096	$^4C_1$
983	0.7186	197.707	86.966	$^1S_3$		983	0.5203	286.856	63.115	$E_5$								983	0.6487	276.785	91.0338	$^1S_5$		983	0.5022	318.332	17.0217	$^4C_1$
984	0.6356	355.015	85.0466	$^{3,O}B$		984	0.4825	275.272	48.7374	$^4H_5$								984	0.7539	280.35	83.7573	$^1S_5$		984	0.4764	328.233	17.0816	$^4C_1$
985	0.6643	175.867	81.8648	$B_{3,O}$		985	0.4918	278.522	42.4519	$^4H_5$								985	0.6113	280.993	89.4142	$^1S_5$		985	0.526	186.448	10.7175	$^4C_1$
986	0.6435	205.48	77.2522	$^5S_4$		986	0.5195	294.526	68.2188	$E_5$								986	0.6669	268.695	79.904	$^1S_5$		986	0.5387	24.8877	22.1293	$^4C_1$
987	0.6658	7.5606	83.2397	$^{3,O}B$		987	0.5996	279.907	50.4114	$^4H_5$								987	0.7366	274.351	86.2902	$^1S_5$		987	0.5725	339.287	14.3135	$^4C_1$
988	0.7027	203.536	85.5647	$^1S_3$		988	0.5109	275.027	48.8283	$^4H_5$								988	0.7333	284.677	88.8165	$^1S_5$		988	0.5583	338.917	16.2373	$^4C_1$
989	0.7254	204.01	79.8787	$^1S_3$		989	0.5607	298.209	65.3624	$E_5$								989	0.6663	289.27	85.5915	$B_{2,5}$		989	0.5399	59.2555	20.6015	$^4C_1$
990	0.7099	28.4269	80.4966	$^3S_1$		990	0.5059	283.316	47.7716	$^4H_5$								990	0.7189	285.153	87.4289	$B_{2,5}$		990	0.5179	281.587	20.2409	$^4C_1$
991	0.6379	195.888	87.3719	$^1S_3$		991	0.6258	278.817	44.0523	$^4H_5$								991	0.682	279.51	89.1818	$^1S_5$		991	0.5264	333.764	34.5521	$^OH_5$
992	0.6972	205.081	79.5852	$^1S_3$		992	0.4964	303.917	58.7553	$E_5$								992	0.5997	282.559	84.146	$^1S_5$		992	0.4867	345.182	19.4172	$^4C_1$
993	0.6367	17.1976	74.141	$^1S_2$		993	0.5453	282.554	40.9106	$^4H_5$								993	0.6106	286.302	84.7214	$B_{2,5}$		993	0.5879	22.5674	15.635	$^4C_1$
994	0.6173	202.328	92.566	$^1S_3$		994	0.5617	266.507	47.6823	$^4H_5$								994	0.6158	298.017	99.021	$B_{2,5}$		994	0.5182	353.731	13.0034	$^4C_1$
995	0.6836	213.491	84.8647	$^1S_3$		995	0.572	304.673	68.1453	$E_5$								995	0.6636	276.385	88.5116	$^1S_5$		995	0.5339	275.112	5.105	$^4C_1$
996	0.733	31.7543	76.5651	$^1S_2$		996	0.5017	287.606	56.1659	$E_5$								996	0.6549	282.135	92.7174	$^1S_5$		996	0.5849	349.224	11.9195	$^4C_1$
997	0.5157	206.466	83.2063	$^1S_3$		997	0.5834	282.704	52.3216	$^4H_5$								997	0.6445	282.287	85.6962	$^1S_5$		997	0.5639	345.039	21.8018	$^4C_1$
998	0.6894	210.479	82.0755	$^1S_3$		998	0.6194	258.364	74.5048	$^5S_6$								998	0.7003	276.328	81.4407	$^1S_5$		998	0.6342	272.742	7.5676	$^4C_1$
999	0.662	359.704	80.7688	$^{3,O}B$		999	0.5307	267.868	54.7292	$^4H_5$								999	0.7019	273.669	80.6491	$^1S_5$		999	0.4974	13.7585	15.3973	$^4C_1$
1000	0.7426	211.373	76.8484	$^5S_4$		1000	0.618	288.352	47.7508	$E_5$								1000	0.6768	279.154	83.8138	$^1S_5$		1000	0.5498	336.265	14.5159	$^4C_1$
1001	0.736	201.963	85.4184	$^1S_3$		1001	0.6463	265.559	67.7529	$^5S_6$								1001	0.7103	274.658	79.4797	$^1S_5$		1001	0.5908	23.9436	13.5014	$^4C_1$
1002	0.6828	21.0331	76.936	$^1S_2$		1002	0.5629	289.19	55.3604	$E_5$								1002	0.6055	274.414	83.8782	$^1S_5$		1002	0.6191	359.068	14.5471	$^4C_1$
1003	0.6591	205.186	90.2436	$^1S_3$		1003	0.4765	268.354	49.2889	$^4H_5$								1003	0.7429	281.791	85.0203	$^1S_5$		1003	0.6061	341.517	20.1925	$^4C_1$
1004	0.7942	214.972	83.6539	$^1S_3$		1004	0.5522	287.601	68.9323	$^5S_6$								1004	0.6576	278.676	88.4591	$^1S_5$		1004	0.5345	347.322	19.1844	$^4C_1$
1005	0.686	345.995	85.5636	$^{3,O}B$		1005	0.5362	284.376	46.4082	$^4H_5$								1005	0.7054	270.979	89.8937	$^1S_5$		1005	0.5398	1.8986	11.917	$^4C_1$
1006	0.6347	207.399	87.3921	$^1S_3$		1006	0.5068	271.457	48.11	$^4H_5$								1006	0.6718	290.237	87.7885	$B_{2,5}$		1006	0.5379	325.069	9.098	$^4C_1$
1007	0.6867	206.564	84.789	$^1S_3$		1007	0.4971	304.765	65.1358	$E_5$								1007	0.679	284.322	89.7849	$^1S_5$		1007	0.61	15.9004	8.5	$^4C_1$
1008	0.7384	38.2873	75.7792	$^1S_2$		1008	0.5004	282.839	46.4354	$^4H_5$								1008	0.6766	276.377	83.4441	$^1S_5$		1008	0.5711	335.368	11.9651	$^4C_1$
1009	0.6772	200.91	81.1238	$^1S_3$		1009	0.5768	270.811	48.3702	$^4H_5$								1009	0.6126	294.486	91.8855	$B_{2,5}$		1009	0.5064	19.9673	18.8908	$^4C_1$
1010	0.7255	204.158	77.8435	$^5S_4$		1010	0.6	257.74	46.972	$^4H_5$								1010	0.7066	276.052	86.1304	$^1S_5$		1010	0.5567	85.2861	1.9399	$^4C_1$
1011	0.7388	34.4605	75.4467	$^1S_2$		1011	0.5593	266.998	53.158	$^4H_5$								1011	0.7472	276.81	85.7179	$^1S_5$		1011	0.5593	308.107	11.4483	$^4C_1$
1012	0.6988	210.888	84.419	$^1S_3$		1012	0.5222	272.19	43.9727	$^4H_5$								1012	0.6884	282.344	94.6816	$^1S_5$		1012	0.5218	21.7108	15.4329	$^4C_1$
1013	0.7015	203.644	87.1149	$^1S_3$		1013	0.6196	249.519	64.1645	$^4E$								1013	0.7011	301.09	91.3337	$B_{2,5}$		1013	0.5813	298.863	2.5448	$^4C_1$
1014	0.6168	346.537	79.0341	$^{3,O}B$		1014	0.5263	285.76	48.9234	$^4H_5$								1014	0.5542	279.349	94.5173	$^1S_5$		1014	0.5668	14.3849	15.9106	$^4C_1$
1015	0.6832	198.842	90.8958	$^1S_3$		1015	0.538	298.349	49.1694	$E_5$								1015	0.6877	282.688	85.9033	$^1S_5$		1015	0.5303	85.6421	6.0322	$^4C_1$
1016	0.6361	206.698	89.62	$^1S_3$		1016	0.5749	284.664	66.5254	$^5S_6$								1016	0.6677	284.033	93.3236	$^1S_5$		1016	0.5479	9.3782	10.415	$^4C_1$
1017	0.6895	357.243	77.0801	$^{3,O}B$		1017	0.5666	288.862	61.3359	$E_5$								1017	0.7246	282.252	87.0578	$^1S_5$		1017	0.4749	314.035	4.9454	$^4C_1$
1018	0.6267	216.344	85.5941	$^1S_3$		1018	0.5159	298.571	56.398	$E_5$								1018	0.7315	286.595	86.8465	$B_{2,5}$		1018	0.5309	316.824	8.3553	$^4C_1$
1019	0.6555	183.312	88.2262	$B_{3,O}$		1019	0.6102	277.329	70.9489	$^5S_6$								1019	0.659	279.979	82.5463	$^1S_5$		1019	0.5319	340.497	16.284	$^4C_1$
1020	0.7104	17.9925	76.5772	$^1S_2$		1020	0.599	279.779	50.6861	$^4H_5$								1020	0.6843	275.219	85.0613	$^1S_5$		1020	0.5706	347.282	11.3372	$^4C_1$
1021	0.6575	203.282	81.9206	$^1S_3$		1021	0.551	296.026	54.8153	$E_5$								1021	0.6093	282.592	85.793	$^1S_5$		1021	0.5569	313.449	16.644	$^4C_1$
1022	0.644	199.284	77.3785	$^5S_4$		1022	0.5631	284.365	68.8429	$^5S_6$								1022	0.7393	281.468	87.9547	$^1S_5$		1022	0.5154	324.277	16.3079	$^4C_1$
1023	0.7513	22.3119	80.9929	$^3S_1$		1023	0.5684	266.148	51.0331	$^4H_5$								1023	0.6675	288.374	88.2739	$B_{2,5}$		1023	0.5611	327.664	9.4765	$^4C_1$
1024	0.7772	208.262	82.792	$^1S_3$		1024	0.6265	280.414	58.3029	$^4H_5$								1024	0.6641	282.083	87.1044	$^1S_5$		1024	0.5548	313.196	4.0098	$^4C_1$
1025	0.695	205.98	78.0951	$^5S_4$		1025	0.5116	257.694	56.2322	$^4H_5$								1025	0.7124	283.565	90.7672	$^1S_5$		1025	0.5717	356.499	17.9004	$^4C_1$
1026	0.653	29.3433	90.8761	$^3S_1$		1026	0.4976	266.572	60.8059	$^5S_6$								1026	0.6184	280.675	93.9333	$^1S_5$		1026	0.5731	10.5623	19.7604	$^4C_1$
1027	0.5891	203.633	73.9094	$^5S_4$		1027	0.5795	275.851	55.1639	$^4H_5$								1027	0.6898	284.728	92.3777	$^1S_5$		1027	0.5317	343.234	10.5888	$^4C_1$
1028	0.6941	208.709	85.6023	$^1S_3$		1028	0.5632	289.253	84.7795	$B_{2,5}$								1028	0.758	279.586	90.5757	$^1S_5$		1028	0.5911	332.871	28.6949	$^OH_5$
1029	0.7498	32.813	76.9909	$^1S_2$		1029	0.5602	274.863	56.2141	$^4H_5$								1029	0.716	273.826	87.4753	$^1S_5$		1029	0.5564	292.123	20.7707	$^4C_1$
1030	0.6874	197.476	80.7042	$^1S_3$		1030	0.6093	270.661	58.1829	$^4H_5$								1030	0.6814	276.213	90.9437	$^1S_5$		1030	0.5654	337.152	10.2357	$^4C_1$
1031	0.7125	207.282	83.2459	$^1S_3$		1031	0.6652	291.226	80.958	$B_{2,5}$								1031	0.6155	290.654	90.224	$B_{2,5}$		1031	0.5492	343.487	16.184	$^4C_1$
1032	0.7293	19.9068	84.3993	$^3S_1$		1032	0.5608	280.359	52.7588	$^4H_5$								1032	0.6686	277.54	91.1156	$^1S_5$		1032	0.5557	341.167	10.2281	$^4C_1$
1033	0.6906	215.154	84.9026	$^1S_3$		1033	0.4969	285.865	48.6412	$^4H_5$								1033	0.6485	277.137	82.2323	$^1S_5$		1033	0.4821	313.232	32.974	$^OH_5$
1034	0.7047	216.676	84.0345	$^1S_3$		1034	0.6339	275.615	65.5935	$^5S_6$								1034	0.6996	282.413	91.6079	$^1S_5$		1034	0.4937	3.3359	5.989	$^4C_1$
1035	0.6012	32.9894	83.1259	$^3S_1$		1035	0.432	275.955	49.5954	$^4H_5$								1035	0.6274	285.378	91.2162	$B_{2,5}$		1035	0.5141	328.503	24.6029	$^4C_1$
1036	0.6495	205.067	76.1406	$^5S_4$		1036	0.5422	286.764	48.4773	$E_5$								1036	0.6572	279.651	95.0418	$^1S_5$		1036	0.4744	343.296	16.9903	$^4C_1$
1037	0.6554	199.505	86.9098	$^1S_3$		1037	0.6481	275.624	74.4848	$^5S_6$								1037	0.7128	286.348	89.4937	$B_{2,5}$		1037	0.4962	285.133	21.2582	$^4C_1$
1038	0.6369	27.1578	81.6846	$^3S_1$		1038	0.5097	272.32	59.4719	$^5S_6$								1038	0.6411	288.528	95.7478	$B_{2,5}$		1038	0.59	329.821	12.4623	$^4C_1$
1039	0.6651	194.711	82.5838	$B_{3,O}$		1039	0.5125	279.313	37.0926	$^4H_5$								1039	0.7091	287.05	91.9003	$B_{2,5}$		1039	0.4827	329.86	26.2773	$^OH_5$
1040	0.7393	207.284	84.947	$^1S_3$		1040	0.5739	296.144	54.981	$E_5$								1040	0.7751	270.365	85.1861	$^1S_5$		1040	0.524	359.544	12.869	$^4C_1$
1041	0.5831	357.733	79.9398	$^{3,O}B$		1041	0.5077	282.929	51.7568	$^4H_5$								1041	0.7272	272.633	85.9651	$^1S_5$		1041	0.5676	314.409	14.6449	$^4C_1$
1042	0.696	208.137	84.6435	$^1S_3$		1042	0.5269	283.411	49.092	$^4H_5$								1042	0.6621	279.883	86.2632	$^1S_5$		1042	0.5382	337.552	14.875	$^4C_1$
1043	0.6861	214.343	79.387	$^1S_3$		1043	0.6218	289.041	73.33	$^5S_6$								1043	0.6428	279.735	90.4781	$^1S_5$		1043	0.5082	326.217	18.6646	$^4C_1$
1044	0.7715	25.9915	79.2083	$^3S_1$		1044	0.5212	280.608	46.4848	$^4H_5$								1044	0.6705	280.846	87.6439	$^1S_5$		1044	0.5567	302.802	23.4301	$^4C_1$
1045	0.6599	200.968	85.3158	$^1S_3$		1045	0.5594	276.679	56.1834	$^4H_5$								1045	0.6396	274.846	90.253	$^1S_5$		1045	0.4614	335.418	9.0876	$^4C_1$
1046	0.6619	216.521	88.4703	$^1S_3$		1046	0.4768	287.107	49.0934	$E_5$								1046	0.7116	285.533	86.5036	$B_{2,5}$		1046	0.5428	327.627	19.1292	$^4C_1$
1047	0.7011	27.6493	81.0537	$^3S_1$		1047	0.5319	274.626	57.0027	$^4H_5$								1047	0.6753	293.268	97.3163	$B_{2,5}$		1047	0.6025	328.945	8.832	$^4C_1$
1048	0.6402	189.318	85.3511	$B_{3,O}$		1048	0.5947	289.455	56.1693	$E_5$								1048	0.7005	276.058	89.0767	$^1S_5$		1048	0.5043	40.2855	5.6391	$^4C_1$
1049	0.6502	183.639	96.0227	$B_{3,O}$		1049	0.4374	308.889	50.3848	$E_5$								1049	0.7496	282.619	85.6001	$^1S_5$		1049	0.4954	358.406	6.8392	$^4C_1$
1050	0.5835	5.5858	80.3486	$^{3,O}B$		1050	0.6277	280.851	55.2987	$^4H_5$								1050	0.6962	287.068	91.7229	$B_{2,5}$		1050	0.5538	358.95	22.1736	$^4C_1$
1051	0.7107	194.623	83.4904	$B_{3,O}$		1051	0.5482	279.357	38.0858	$^4H_5$								1051	0.7008	284.485	85.8702	$^1S_5$		1051	0.5108	344.836	12.2769	$^4C_1$
1052	0.6672	201.879	86.5426	$^1S_3$		1052	0.5796	315.916	76.5078	$^1S_6$								1052	0.7325	280.201	92.1023	$^1S_5$		1052	0.4735	314.232	16.0078	$^4C_1$
1053	0.6454	356.734	81.6709	$^{3,O}B$		1053	0.4878	292.902	46.977	$E_5$								1053	0.6811	291.346	91.652	$B_{2,5}$		1053	0.4581	324.451	17.6702	$^4C_1$
1054	0.6804	181.271	86.8108	$B_{3,O}$		1054	0.5425	341.965	24.5631	$^4C_1$								1054	0.6329	290.01	89.2156	$B_{2,5}$		1054	0.5472	15.7898	20.522	$^4C_1$
1055	0.7128	216.327	85.0948	$^1S_3$		1055	0.5025	298.93	61.2727	$E_5$								1055	0.6548	287.426	88.1493	$B_{2,5}$		1055	0.5292	117.709	8.2398	$^4C_1$
1056	0.6668	0.3371	81.5646	$^{3,O}B$		1056	0.5864	282.865	57.3302	$^4H_5$								1056	0.6762	274.667	81.5796	$^1S_5$		1056	0.5105	47.2297	5.3405	$^4C_1$
1057	0.6235	198.328	94.7475	$^1S_3$		1057	0.5263	278.014	54.3108	$^4H_5$								1057	0.6823	285.391	86.7176	$B_{2,5}$		1057	0.5135	32.5894	15.9534	$^4C_1$
1058	0.6228	208.769	81.2025	$^1S_3$		1058	0.663	261.815	74.4807	$^5S_6$								1058	0.5977	282.591	94.8828	$^1S_5$		1058	0.4992	321.966	20.3894	$^4C_1$
1059	0.7309	23.213	85.2715	$^3S_1$		1059	0.5781	274.418	48.3907	$^4H_5$								1059	0.6641	282.841	81.6772	$^1S_5$		1059	0.5086	350.773	11.2029	$^4C_1$
1060	0.6442	207.758	87.5832	$^1S_3$		1060	0.5351	284.904	42.1963	$^4H_5$								1060	0.6221	277.789	86.8184	$^1S_5$		1060	0.4721	25.1981	11.965	$^4C_1$
1061	0.6272	195.709	88.825	$^1S_3$		1061	0.5901	305.553	71.9439	$E_5$								1061	0.6726	280.89	93.9176	$^1S_5$		1061	0.5745	327.806	15.5136	$^4C_1$
1062	0.6902	31.7116	71.3368	$^1S_2$		1062	0.5938	282.335	54.1552	$^4H_5$								1062	0.7183	280.768	89.5854	$^1S_5$		1062	0.5437	356.26	14.5325	$^4C_1$
1063	0.7498	193.907	87.4666	$B_{3,O}$		1063	0.6061	279.055	62.7046	$^5S_6$								1063	0.632	283.347	82.0665	$^1S_5$		1063	0.6085	349.401	10.4883	$^4C_1$
1064	0.6884	194.313	86.7609	$B_{3,O}$		1064	0.5434	276.489	51.3179	$^4H_5$								1064	0.6485	277.473	90.0372	$^1S_5$		1064	0.5323	300.853	16.8318	$^4C_1$
1065	0.6373	356.873	83.6246	$^{3,O}B$		1065	0.4916	276.827	38.8192	$^4H_5$								1065	0.6756	280.683	89.6755	$^1S_5$		1065	0.5729	316.747	15.0992	$^4C_1$
1066	0.6642	177.552	89.3994	$B_{3,O}$		1066	0.5751	282.574	55.7693	$^4H_5$								1066	0.513	280.941	87.952	$^1S_5$		1066	0.5609	313.378	20.2546	$^4C_1$
1067	0.7301	208.834	85.6297	$^1S_3$		1067	0.5751	311.132	66.7582	$E_5$								1067	0.6987	275.99	78.387	$^5S_6$		1067	0.4817	309.491	25.1765	$^4C_1$
1068	0.6497	4.1152	81.1924	$^{3,O}B$		1068	0.5437	290.402	50.0261	$E_5$								1068	0.6201	274.117	86.5008	$^1S_5$		1068	0.5727	323.218	22.7816	$^4C_1$
1069	0.6523	202.089	89.0957	$^1S_3$		1069	0.5297	286.647	45.3176	$^4H_5$								1069	0.6659	283.704	85.7622	$^1S_5$		1069	0.4566	90.4099	17.2387	$^4C_1$
1070	0.6786	203.55	84.9526	$^1S_3$		1070	0.5674	297.291	74.0831	$B_{2,5}$								1070	0.7494	276.466	79.2245	$^1S_5$		1070	0.5224	336.696	19.0568	$^4C_1$
1071	0.7008	349.704	85.1623	$^{3,O}B$		1071	0.5258	272.657	46.1027	$^4H_5$								1071	0.6034	290.628	83.3947	$B_{2,5}$		1071	0.4796	27.0068	7.831	$^4C_1$
1072	0.6183	193.458	92.1252	$B_{3,O}$		1072	0.5906	300.242	59.417	$E_5$								1072	0.6911	279.787	87.275	$^1S_5$		1072	0.5703	320.952	14.4923	$^4C_1$
1073	0.7061	208.368	76.6782	$^5S_4$		1073	0.55	310.419	73.2546	$^1S_6$								1073	0.7515	281.779	84.365	$^1S_5$		1073	0.526	359.81	5.8645	$^4C_1$
1074	0.6671	350.981	84.6316	$^{3,O}B$		1074	0.6027	279.51	51.9508	$^4H_5$								1074	0.764	268.901	82.5959	$^1S_5$		1074	0.5235	277.504	10.6714	$^4C_1$
1075	0.617	205.419	88.6361	$^1S_3$		1075	0.5733	265.529	44.4589	$^4H_5$								1075	0.6367	288.438	88.8381	$B_{2,5}$		1075	0.5248	337.576	10.2826	$^4C_1$
1076	0.6528	189.16	90.9047	$B_{3,O}$		1076	0.5313	300.657	65.3924	$E_5$								1076	0.6158	273.714	82.5434	$^1S_5$		1076	0.5435	0.6874	13.0137	$^4C_1$
1077	0.6491	339.682	81.7038	$^OS_2$		1077	0.5835	290.478	62.803	$E_5$								1077	0.7122	271.994	84.7657	$^1S_5$		1077	0.5708	330.249	14.1923	$^4C_1$
1078	0.6565	185.42	84.9559	$B_{3,O}$		1078	0.4834	261.397	42.332	$^4H_5$								1078	0.7466	282.116	86.3297	$^1S_5$		1078	0.5466	285.18	4.3185	$^4C_1$
1079	0.704	212.255	82.9272	$^1S_3$		1079	0.5863	280.104	64.2769	$^5S_6$								1079	0.6254	285.476	92.645	$B_{2,5}$		1079	0.5656	323.152	24.8618	$^4C_1$
1080	0.665	27.491	73.544	$^1S_2$		1080	0.4947	287.425	54.1173	$E_5$								1080	0.6653	278.749	80.6182	$^1S_5$		1080	0.503	17.3313	8.9292	$^4C_1$
1081	0.6532	183.268	88.3477	$B_{3,O}$		1081	0.579	269.623	51.8106	$^4H_5$								1081	0.6606	286.331	90.82	$B_{2,5}$		1081	0.5059	88.7181	8.9465	$^4C_1$
1082	0.6839	198.422	84.208	$^1S_3$		1082	0.5746	307.686	59.6901	$E_5$								1082	0.6882	281.963	94.8063	$^1S_5$		1082	0.4829	351.373	18.4176	$^4C_1$
1083	0.5154	308.177	61.7772	$E_5$		1083	0.628	273.211	56.7362	$^4H_5$								1083	0.7529	279	89.776	$^1S_5$		1083	0.3982	289.465	14.9413	$^4C_1$
1084	0.6928	186.771	87.9231	$B_{3,O}$		1084	0.5513	302.285	52.1082	$E_5$								1084	0.6227	291.065	92.8168	$B_{2,5}$		1084	0.5114	55.1407	17.3309	$^4C_1$
1085	0.6527	188.636	92.837	$B_{3,O}$		1085	0.6113	303.114	60.1028	$E_5$								1085	0.6654	289.698	89.924	$B_{2,5}$		1085	0.6067	22.0315	4.3913	$^4C_1$
1086	0.5193	293.577	32.9969	$E_5$		1086	0.4998	281.232	52.6614	$^4H_5$								1086	0.6745	284.626	91.1866	$^1S_5$		1086	0.4809	320.62	20.564	$^4C_1$
1087	0.6809	186.914	91.254	$B_{3,O}$		1087	0.497	287.101	51.8627	$E_5$								1087	0.6646	296.124	95.2295	$B_{2,5}$		1087	0.5063	306.928	14.2176	$^4C_1$
1088	0.5948	193.316	91.4466	$B_{3,O}$		1088	0.5297	298.304	69.8225	$E_5$								1088	0.5353	299.975	98.5718	$B_{2,5}$		1088	0.5541	324.596	21.6315	$^4C_1$
1089	0.5518	22.4318	24.5121	$^4C_1$		1089	0.5478	285.447	40.7741	$^4H_5$								1089	0.65	279.669	88.0485	$^1S_5$		1089	0.5552	318.925	23.4536	$^4C_1$
1090	0.6886	201.469	80.6379	$^1S_3$		1090	0.5882	285.448	60.7092	$E_5$								1090	0.7221	293.841	89.5994	$B_{2,5}$		1090	0.5043	335.3	18.1887	$^4C_1$
1091	0.671	199.615	81.8744	$^1S_3$		1091	0.6751	284.745	71.8021	$^5S_6$								1091	0.6822	294.838	86.5625	$B_{2,5}$		1091	0.6093	302.533	15.9765	$^4C_1$
1092	0.7164	4.0693	83.6979	$^{3,O}B$		1092	0.559	296.106	51.3149	$E_5$								1092	0.6587	286.216	91.9557	$B_{2,5}$		1092	0.5025	244.837	21.1816	$^4C_1$
1093	0.7304	194.17	87.7918	$B_{3,O}$		1093	0.589	289.078	64.7092	$E_5$								1093	0.7272	287.595	87.0092	$B_{2,5}$		1093	0.5448	288.401	3.5856	$^4C_1$
1094	0.7075	197.161	77.5814	$^5S_4$		1094	0.6016	273.389	64.3399	$^5S_6$								1094	0.7138	278.8	90.1513	$^1S_5$		1094	0.5469	318.706	18.1347	$^4C_1$
1095	0.7284	37.2665	81.9855	$^3S_1$		1095	0.5682	283.068	51.8277	$^4H_5$								1095	0.6876	290.698	89.8562	$B_{2,5}$		1095	0.5697	15.1894	9.5821	$^4C_1$
1096	0.7151	192.094	87.5073	$B_{3,O}$		1096	0.6003	271.021	56.7853	$^4H_5$								1096	0.6607	285.222	90.2803	$B_{2,5}$		1096	0.5558	11.9269	10.9094	$^4C_1$
1097	0.7161	214.55	80.2217	$^1S_3$		1097	0.5382	259.657	45.5039	$^4H_5$								1097	0.6168	292.438	96.4816	$B_{2,5}$		1097	0.5561	332.025	13.0649	$^4C_1$
1098	0.7476	21.2807	76.1236	$^1S_2$		1098	0.5792	272.787	46.2628	$^4H_5$								1098	0.6295	294.858	89.6094	$B_{2,5}$		1098	0.5666	358.154	13.3421	$^4C_1$
1099	0.7094	201.008	88.2752	$^1S_3$		1099	0.5045	280.658	48.5674	$^4H_5$								1099	0.676	299.857	96.9535	$B_{2,5}$		1099	0.5245	27.864	3.0635	$^4C_1$
1100	0.7318	207.759	84.9938	$^1S_3$		1100	0.5318	259.851	37.6477	$^4H_5$								1100	0.6686	283.565	90.4923	$^1S_5$		1100	0.5555	333.177	16.9043	$^4C_1$
1101	0.6405	358.063	77.5836	$^{3,O}B$		1101	0.5909	287.101	49.1885	$E_5$								1101	0.6597	288.032	89.7473	$B_{2,5}$		1101	0.5105	63.3569	11.2313	$^4C_1$
1102	0.5987	203.237	86.102	$^1S_3$		1102	0.5114	266.915	43.0885	$^4H_5$								1102	0.684	292.099	92.1867	$B_{2,5}$		1102	0.5331	358.995	23.1524	$^4C_1$
1103	0.795	203.215	83.0355	$^1S_3$		1103	0.5562	277.016	53.7314	$^4H_5$								1103	0.6136	290.964	85.2461	$B_{2,5}$		1103	0.6164	300.069	10.4412	$^4C_1$
1104	0.7616	350.12	85.8687	$^{3,O}B$		1104	0.5066	297.447	45.0371	$E_5$								1104	0.6766	287.128	85.1336	$B_{2,5}$		1104	0.5275	345.636	16.6981	$^4C_1$
1105	0.6688	176.186	97.3441	$B_{3,O}$		1105	0.5409	273.467	38.8778	$^4H_5$								1105	0.6878	289.169	90.8997	$B_{2,5}$		1105	0.5878	66.1559	2.4976	$^4C_1$
1106	0.7469	209.765	84.8967	$^1S_3$		1106	0.5204	265.632	47.842	$^4H_5$								1106	0.6865	280.293	88.1402	$^1S_5$		1106	0.5189	322.006	33.0101	$^OH_5$
1107	0.5802	8.6393	75.0563	$^{3,O}B$		1107	0.5441	255.826	42.8622	$^4H_5$								1107	0.6837	274.665	88.9114	$^1S_5$		1107	0.6238	104.793	6.3002	$^4C_1$
1108	0.6614	198.308	89.5436	$^1S_3$		1108	0.5495	280.486	46.1537	$^4H_5$								1108	0.6852	285.597	91.0087	$B_{2,5}$		1108	0.5413	343.544	8.9697	$^4C_1$
1109	0.7226	188.06	84.2073	$B_{3,O}$		1109	0.5137	241.211	28.1227	$^4E$								1109	0.684	285.183	85.6777	$B_{2,5}$		1109	0.5271	319.219	20.2284	$^4C_1$
1110	0.6672	359.906	87.5799	$^{3,O}B$		1110	0.575	284.14	47.7407	$^4H_5$								1110	0.584	305.445	95.5581	$B_{2,5}$		1110	0.5214	323.864	19.3317	$^4C_1$
1111	0.6768	189.334	88.6882	$B_{3,O}$		1111	0.5342	289.865	51.097	$E_5$								1111	0.6547	289.926	91.5709	$B_{2,5}$		1111	0.5475	9.4762	7.2431	$^4C_1$
1112	0.6929	198.178	80.5026	$^1S_3$		1112	0.5678	256.574	55.2582	$^4H_5$								1112	0.6288	289.763	87.2647	$B_{2,5}$		1112	0.6198	320.414	9.038	$^4C_1$
1113	0.6385	25.3989	80.8416	$^3S_1$		1113	0.5272	284.877	46.9554	$^4H_5$								1113	0.6524	290.656	92.7121	$B_{2,5}$		1113	0.4796	339.18	16.9388	$^4C_1$
1114	0.6215	191.582	87.6716	$B_{3,O}$		1114	0.5374	269.229	59.944	$^5S_6$								1114	0.6564	281.33	89.7642	$^1S_5$		1114	0.5763	324.44	9.5883	$^4C_1$
1115	0.6552	202.994	80.8748	$^1S_3$		1115	0.609	264.384	55.3337	$^4H_5$								1115	0.6237	291.562	86.9002	$B_{2,5}$		1115	0.5442	29.5235	5.6323	$^4C_1$
1116	0.7336	358.358	85.0245	$^{3,O}B$		1116	0.535	272.115	55.751	$^4H_5$								1116	0.5444	276.145	97.6508	$^1S_5$		1116	0.5279	45.8444	8.2389	$^4C_1$
1117	0.5828	197.581	87.7838	$^1S_3$		1117	0.5326	266.716	47.1165	$^4H_5$								1117	0.7245	282.124	91.4534	$^1S_5$		1117	0.5881	324.71	8.7187	$^4C_1$
1118	0.6486	199.016	87.9712	$^1S_3$		1118	0.5276	266.616	49.9301	$^4H_5$								1118	0.7511	280.582	96.6335	$^1S_5$		1118	0.593	340.809	5.8768	$^4C_1$
1119	0.7371	332.563	84.4522	$^OS_2$		1119	0.5089	280.287	53.7083	$^4H_5$								1119	0.6276	290.042	92.5933	$B_{2,5}$		1119	0.555	42.0438	2.1047	$^4C_1$
1120	0.6772	188.817	87.8726	$B_{3,O}$		1120	0.5259	270.209	51.9523	$^4H_5$								1120	0.6695	291.347	93.1434	$B_{2,5}$		1120	0.5503	302.001	7.5811	$^4C_1$
1121	0.7339	199.805	82.6745	$^1S_3$		1121	0.5722	256.433	58.9425	$^4H_5$								1121	0.653	287.027	91.3558	$B_{2,5}$		1121	0.5558	326.776	24.1172	$^4C_1$
1122	0.6829	30.2291	79.6177	$^3S_1$		1122	0.5509	280.559	51.5164	$^4H_5$								1122	0.6578	282.121	90.2173	$^1S_5$		1122	0.5777	340.649	17.2981	$^4C_1$
1123	0.6419	198.119	83.0506	$^1S_3$		1123	0.5479	282.26	57.2369	$^4H_5$								1123	0.6906	286.077	87.233	$B_{2,5}$		1123	0.5424	350.521	21.2181	$^4C_1$
1124	0.6866	200.058	78.3086	$^5S_4$		1124	0.5808	252.637	47.8134	$^4E$								1124	0.6925	282.611	84.9527	$^1S_5$		1124	0.5147	337.019	23.3577	$^4C_1$
1125	0.6778	353.08	81.6382	$^{3,O}B$		1125	0.5746	282.304	48.0701	$^4H_5$								1125	0.6593	275.897	90.5096	$^1S_5$		1125	0.5298	352.005	16.8726	$^4C_1$
1126	0.6605	197.37	78.7867	$^5S_4$		1126	0.5687	283.178	45.3038	$^4H_5$								1126	0.6845	282.691	92.5632	$^1S_5$		1126	0.593	306.441	7.1828	$^4C_1$
1127	0.6309	207.924	93.2316	$^1S_3$		1127	0.5002	281.868	48.5326	$^4H_5$								1127	0.6796	283.087	101.148	$^2S_3$		1127	0.6004	352.075	11.9728	$^4C_1$
1128	0.7043	341.362	80.594	$^OS_2$		1128	0.55	277.226	52.8856	$^4H_5$								1128	0.6784	265.998	89.5124	$^1S_5$		1128	0.5025	0.5954	5.2157	$^4C_1$
1129	0.6367	191.696	84.7894	$B_{3,O}$		1129	0.5523	291.535	56.8665	$E_5$								1129	0.6593	288.241	89.4782	$B_{2,5}$		1129	0.5698	17.3599	12.0439	$^4C_1$
1130	0.6789	207.778	84.8596	$^1S_3$		1130	0.6136	239.466	59.2519	$^4E$								1130	0.6757	273.402	86.3663	$^1S_5$		1130	0.6116	336.421	22.3722	$^4C_1$
1131	0.6785	11.2418	87.7504	$^{3,O}B$		1131	0.5272	283.003	40.2149	$^4H_5$								1131	0.6454	280.341	89.3157	$^1S_5$		1131	0.5207	312.008	9.0172	$^4C_1$
1132	0.6682	188.678	90.5547	$B_{3,O}$		1132	0.4918	272.878	50.3718	$^4H_5$								1132	0.7005	277.601	85.9437	$^1S_5$		1132	0.483	315.661	30.8304	$^OH_5$
1133	0.6032	200.395	84.139	$^1S_3$		1133	0.5645	250.532	65.0128	$^4E$								1133	0.6897	291.012	86.148	$B_{2,5}$		1133	0.578	308.778	15.2701	$^4C_1$
1134	0.6132	19.167	81.7456	$^3S_1$		1134	0.522	263.441	45.9672	$^4H_5$								1134	0.6855	286.475	88.0795	$B_{2,5}$		1134	0.6031	344.139	15.3998	$^4C_1$
1135	0.6505	203.936	85.1644	$^1S_3$		1135	0.5907	281.654	59.6661	$^4H_5$								1135	0.7372	276.925	88.396	$^1S_5$		1135	0.5135	322.361	7.0145	$^4C_1$
1136	0.7799	203.99	76.3602	$^5S_4$		1136	0.6229	274.3	53.0204	$^4H_5$								1136	0.6767	282.982	92.4551	$^1S_5$		1136	0.5906	189.939	6.6384	$^4C_1$
1137	0.7422	341.869	87.147	$^OS_2$		1137	0.5253	287.01	44.6896	$^4H_5$								1137	0.7179	270.715	83.311	$^1S_5$		1137	0.5347	351.268	23.8719	$^4C_1$
1138	0.639	189.068	89.0113	$B_{3,O}$		1138	0.6755	262.683	64.0881	$^5S_6$								1138	0.6088	282.577	91.6268	$^1S_5$		1138	0.5995	19.0433	9.6072	$^4C_1$
1139	0.5952	179.305	95.8922	$B_{3,O}$		1139	0.5863	269.386	54.2632	$^4H_5$								1139	0.7602	280.435	88.2207	$^1S_5$		1139	0.5058	341.007	18.9868	$^4C_1$
1140	0.7226	350.525	87.9122	$^{3,O}B$		1140	0.5868	269.591	50.9526	$^4H_5$								1140	0.7533	280.589	89.0043	$^1S_5$		1140	0.5514	349.317	19.6034	$^4C_1$
1141	0.6478	189.716	96.1425	$B_{3,O}$		1141	0.4897	279.353	38.4225	$^4H_5$								1141	0.7403	296.87	88.3664	$B_{2,5}$		1141	0.4431	13.3337	13.6281	$^4C_1$
1142	0.7014	190.588	88.4543	$B_{3,O}$		1142	0.6235	295.837	68.623	$E_5$								1142	0.736	277.943	89.155	$^1S_5$		1142	0.5305	302.092	15.3356	$^4C_1$
1143	0.7003	29.112	74.3949	$^1S_2$		1143	0.6038	270.32	47.8929	$^4H_5$								1143	0.5404	291.11	87.3278	$B_{2,5}$		1143	0.5407	274.517	9.5755	$^4C_1$
1144	0.6729	191.262	93.8623	$B_{3,O}$		1144	0.4605	266.862	55.1716	$^4H_5$								1144	0.751	280.221	81.1109	$^1S_5$		1144	0.4688	319.62	22.7909	$^4C_1$
1145	0.7118	214.311	89.6654	$^1S_3$		1145	0.6145	288.956	52.0873	$E_5$								1145	0.7401	275.509	88.7607	$^1S_5$		1145	0.5747	332.549	18.8831	$^4C_1$
1146	0.6118	0.5047	79.2701	$^{3,O}B$		1146	0.5732	284.489	51.8439	$^4H_5$								1146	0.6568	288.241	92.1012	$B_{2,5}$		1146	0.5039	18.6261	4.4888	$^4C_1$
1147	0.7087	191.437	87.7398	$B_{3,O}$		1147	0.5256	277.104	54.069	$^4H_5$								1147	0.7301	279.229	87.7967	$^1S_5$		1147	0.5654	345.413	9.2186	$^4C_1$
1148	0.6628	166.118	97.25	$B_{3,O}$		1148	0.6247	256.997	57.4233	$^4H_5$								1148	0.7043	281.557	79.9483	$^1S_5$		1148	0.5327	345.552	10.6557	$^4C_1$
1149	0.6937	333.608	78.0954	$^1S_6$		1149	0.5162	278.114	44.7803	$^4H_5$								1149	0.6293	281.783	95.785	$^1S_5$		1149	0.5834	29.2516	7.3585	$^4C_1$
1150	0.6457	190.152	83.0988	$B_{3,O}$		1150	0.5929	273.752	58.2721	$^4H_5$								1150	0.6418	280.414	85.7894	$^1S_5$		1150	0.4806	298.201	12.2727	$^4C_1$
1151	0.6258	190.891	83.4332	$B_{3,O}$		1151	0.5386	258.769	42.9428	$^4H_5$								1151	0.7431	269.089	83.9889	$^1S_5$		1151	0.5371	324.244	13.9601	$^4C_1$
1152	0.526	310.892	26.5907	$^4C_1$		1152	0.5162	288.478	44.2559	$E_5$								1152	0.6746	282.032	92.1414	$^1S_5$		1152	0.5703	282.985	13.5306	$^4C_1$
1153	0.715	179.484	89.2439	$B_{3,O}$		1153	0.5938	268.565	63.0108	$^5S_6$								1153	0.6982	281.208	86.2217	$^1S_5$		1153	0.5897	307.73	1.6169	$^4C_1$
1154	0.682	189.224	96.5666	$B_{3,O}$		1154	0.5495	299.564	65.1108	$E_5$								1154	0.6692	286.177	83.8109	$B_{2,5}$		1154	0.5579	357.553	2.0521	$^4C_1$
1155	0.5289	299.887	19.5995	$^4C_1$		1155	0.5368	266.005	54.9804	$^4H_5$								1155	0.68	281.509	87.9759	$^1S_5$		1155	0.4817	338.482	23.2772	$^4C_1$
1156	0.7141	201.735	79.8948	$^1S_3$		1156	0.5784	270.415	50.817	$^4H_5$								1156	0.6621	282.766	88.9859	$^1S_5$		1156	0.5077	322.482	25.4211	$^4C_1$
1157	0.6811	194.23	86.6973	$B_{3,O}$		1157	0.6105	317.213	79.2203	$^OS_2$								1157	0.6868	285.639	87.5784	$B_{2,5}$		1157	0.5949	333.215	19.8946	$^4C_1$
1158	0.6284	3.6838	13.4643	$^4C_1$		1158	0.405	282.303	50.8105	$^4H_5$								1158	0.6517	289.615	87.3732	$B_{2,5}$		1158	0.5868	341.349	13.5622	$^4C_1$
1159	0.7404	193.005	86.2917	$B_{3,O}$		1159	0.582	281.324	45.2466	$^4H_5$								1159	0.6095	275.752	85.5647	$^1S_5$		1159	0.5832	9.5998	10.504	$^4C_1$
1160	0.7089	205.337	81.488	$^1S_3$		1160	0.4983	285.511	65.4953	$^5S_6$								1160	0.6794	293.718	96.6152	$B_{2,5}$		1160	0.5551	298.632	16.5675	$^4C_1$
1161	0.5068	19.7446	17.4307	$^4C_1$		1161	0.5416	273.966	57.9552	$^4H_5$								1161	0.6585	281.704	91.8491	$^1S_5$		1161	0.5074	325.688	12.3818	$^4C_1$
1162	0.7213	194.961	86.7751	$B_{3,O}$		1162	0.5103	276.478	52.7246	$^4H_5$								1162	0.6054	292.174	84.6715	$B_{2,5}$		1162	0.5389	349.709	11.5029	$^4C_1$
1163	0.7035	196.357	92.5737	$^1S_3$		1163	0.6608	268.529	75.0427	$^5S_6$								1163	0.6524	285.939	81.6715	$B_{2,5}$		1163	0.5318	19.8969	6.9181	$^4C_1$
1164	0.5683	319.606	7.9411	$^4C_1$		1164	0.5551	290.538	47.3324	$E_5$								1164	0.7915	279.806	83.0376	$^1S_5$		1164	0.4707	318.584	13.3587	$^4C_1$
1165	0.5708	196.932	84.481	$^1S_3$		1165	0.5897	266.342	56.9358	$^4H_5$								1165	0.6497	286.889	91.7921	$B_{2,5}$		1165	0.4964	354.998	8.5575	$^4C_1$
1166	0.6663	173.284	93.7603	$B_{3,O}$		1166	0.6374	289.547	83.6661	$B_{2,5}$								1166	0.6744	292.158	91.3734	$B_{2,5}$		1166	0.5071	59.4799	10.3887	$^4C_1$
1167	0.54	329.703	7.4873	$^4C_1$		1167	0.5266	269.882	56.0418	$^4H_5$								1167	0.7183	276.501	85.3813	$^1S_5$		1167	0.5248	343.606	26.5689	$^OH_5$
1168	0.6459	170.328	86.1633	$B_{3,O}$		1168	0.4809	272.149	58.9788	$^4H_5$								1168	0.7024	289.566	87.9894	$B_{2,5}$		1168	0.4998	49.4293	14.1154	$^4C_1$
1169	0.695	180.18	96.9126	$B_{3,O}$		1169	0.612	318.498	76.2557	$^1S_6$								1169	0.679	270.396	87.4981	$^1S_5$		1169	0.5713	317.261	18.1195	$^4C_1$
1170	0.5151	291.715	27.8908	$^4H_5$		1170	0.5246	280.521	41.049	$^4H_5$								1170	0.6459	280.11	88.62	$^1S_5$		1170	0.5589	43.3428	14.4577	$^4C_1$
1171	0.6796	171.891	93.4115	$B_{3,O}$		1171	0.5182	265.726	51.1369	$^4H_5$								1171	0.6988	282.908	85.4838	$^1S_5$		1171	0.5311	321.174	22.1007	$^4C_1$
1172	0.7152	191.61	89.8108	$B_{3,O}$		1172	0.5781	309.131	76.162	$B_{2,5}$								1172	0.6546	282.812	92.42	$^1S_5$		1172	0.5174	4.7833	24.3195	$^4C_1$
1173	0.5297	293.258	11.8907	$^4C_1$		1173	0.5914	295.743	50.2947	$E_5$								1173	0.7185	287.96	88.1279	$B_{2,5}$		1173	0.5922	39.0476	4.3445	$^4C_1$
1174	0.6919	210.774	80.3309	$^1S_3$		1174	0.4997	270.894	56.7854	$^4H_5$								1174	0.7052	280.942	85.5812	$^1S_5$		1174	0.5259	350.096	4.8587	$^4C_1$
1175	0.6456	182.655	95.0174	$B_{3,O}$		1175	0.5081	290.424	60.7146	$E_5$								1175	0.668	290.563	89.6035	$B_{2,5}$		1175	0.5477	313.9	10.242	$^4C_1$
1176	0.6479	22.8226	5.2922	$^4C_1$		1176	0.4877	275.664	50.9014	$^4H_5$								1176	0.6007	295.38	97.3709	$B_{2,5}$		1176	0.5546	334.917	17.9567	$^4C_1$
1177	0.7581	195.973	83.397	$^1S_3$		1177	0.6251	277.444	54.0644	$^4H_5$								1177	0.6775	289.986	97.3775	$B_{2,5}$		1177	0.4887	338.944	15.7693	$^4C_1$
1178	0.6085	199.591	89.0151	$^1S_3$		1178	0.5819	291.501	71.0706	$E_5$								1178	0.716	284.792	92.0593	$^1S_5$		1178	0.6122	335.328	14.0579	$^4C_1$
1179	0.5146	342.359	17.7665	$^4C_1$		1179	0.5805	277.549	46.83	$^4H_5$								1179	0.7218	278.996	92.2402	$^1S_5$		1179	0.5383	356.032	14.4864	$^4C_1$
1180	0.7034	199.835	92.0189	$^1S_3$		1180	0.5799	263.807	59.9194	$^5S_6$								1180	0.6877	278.519	85.042	$^1S_5$		1180	0.5674	322.082	21.4281	$^4C_1$
1181	0.7512	187.03	89.2168	$B_{3,O}$		1181	0.6498	299.722	86.0243	$B_{2,5}$								1181	0.733	281.785	84.819	$^1S_5$		1181	0.5658	41.1047	14.4405	$^4C_1$
1182	0.5984	51.2863	17.9065	$^4C_1$		1182	0.557	281.514	50.1808	$^4H_5$								1182	0.6986	285.614	89.0939	$B_{2,5}$		1182	0.5161	293.805	10.1503	$^4C_1$
1183	0.5511	191.094	91.7226	$B_{3,O}$		1183	0.5282	280.178	56.8497	$^4H_5$								1183	0.6778	286.188	81.4492	$B_{2,5}$		1183	0.5097	355.493	18.1741	$^4C_1$
1184	0.6587	172.082	93.2536	$B_{3,O}$		1184	0.5696	289.681	70.9045	$E_5$								1184	0.6414	287.901	94.2277	$B_{2,5}$		1184	0.5428	330.939	16.7505	$^4C_1$
1185	0.5372	343.994	17.9122	$^4C_1$		1185	0.5515	284.082	50.5537	$^4H_5$								1185	0.6776	277.526	91.9009	$^1S_5$		1185	0.5154	347.445	12.7302	$^4C_1$
1186	0.7021	204.208	88.6081	$^1S_3$		1186	0.515	269.58	48.5724	$^4H_5$								1186	0.713	294.136	86.5481	$B_{2,5}$		1186	0.519	21.7563	15.5224	$^4C_1$
1187	0.6511	185.464	84.5362	$B_{3,O}$		1187	0.6201	322.428	84.6189	$^OS_2$								1187	0.6201	281.706	86.7352	$^1S_5$		1187	0.6022	318.436	25.8358	$^4C_1$
1188	0.5254	289.769	6.2836	$^4C_1$		1188	0.4784	285.887	47.2289	$^4H_5$								1188	0.6251	286.67	90.8318	$B_{2,5}$		1188	0.557	303.293	15.0013	$^4C_1$
1189	0.7024	195.697	87.8012	$^1S_3$		1189	0.5839	276.316	58.4534	$^4H_5$								1189	0.7546	267.847	90.6581	$^1S_5$		1189	0.5315	269.537	9.221	$^4C_1$
1190	0.7143	186.393	81.6142	$B_{3,O}$		1190	0.6571	298.101	75.4902	$B_{2,5}$								1190	0.6744	274.747	84.5709	$^1S_5$		1190	0.5307	325.494	14.6151	$^4C_1$
1191	0.5417	306.204	14.8701	$^4C_1$		1191	0.5565	271.315	56.4858	$^4H_5$								1191	0.6337	292.521	93.2213	$B_{2,5}$		1191	0.5326	303.641	20.0309	$^4C_1$
1192	0.726	196.604	92.5978	$^1S_3$		1192	0.5266	280.693	44.5458	$^4H_5$								1192	0.6539	283.977	89.8143	$^1S_5$		1192	0.503	325.259	16.13	$^4C_1$
1193	0.6697	200.714	87.6281	$^1S_3$		1193	0.6905	258.13	67.3769	$^5S_6$								1193	0.6678	285.298	88.8024	$B_{2,5}$		1193	0.4242	22.0542	21.7085	$^4C_1$
1194	0.5543	177.316	1.8254	$^4C_1$		1194	0.5713	292.099	40.9616	$E_5$								1194	0.6553	295.272	87.8368	$B_{2,5}$		1194	0.5264	302.075	8.9964	$^4C_1$
1195	0.6297	185.63	84.9304	$B_{3,O}$		1195	0.4877	292.461	45.2053	$E_5$								1195	0.7067	282.664	90.3772	$^1S_5$		1195	0.5408	327.103	7.1891	$^4C_1$
1196	0.679	201.113	88.9573	$^1S_3$		1196	0.5571	261.413	74.1513	$^5S_6$								1196	0.72	277.306	88.0658	$^1S_5$		1196	0.5097	325.372	23.4144	$^4C_1$
1197	0.5648	300.12	18.5382	$^4C_1$		1197	0.5989	296.378	48.0872	$E_5$								1197	0.705	284.525	90.2885	$^1S_5$		1197	0.5716	1.089	19.7618	$^4C_1$
1198	0.6092	187.297	90.1779	$B_{3,O}$		1198	0.5928	265.067	52.2791	$^4H_5$								1198	0.6687	279.872	92.9635	$^1S_5$		1198	0.5871	321.498	8.562	$^4C_1$
1199	0.707	207.405	83.3568	$^1S_3$		1199	0.6185	245.118	76.7229	$^{2,5}B$								1199	0.6824	285.558	89.3065	$B_{2,5}$		1199	0.5036	300.574	23.3934	$^4C_1$
1200	0.4954	264.218	32.9792	$^4H_5$		1200	0.5163	286.458	43.1958	$^4H_5$								1200	0.6402	280.743	87.0838	$^1S_5$		1200	0.4832	320.127	11.7762	$^4C_1$
1201	0.6726	188.059	86.7848	$B_{3,O}$		1201	0.5415	284.569	45.7932	$^4H_5$								1201	0.6155	292.554	93.1566	$B_{2,5}$		1201	0.5889	355.481	20.487	$^4C_1$
1202	0.6819	187.655	92.2346	$B_{3,O}$		1202	0.5183	272.461	61.1154	$^5S_6$								1202	0.6769	274.638	77.4883	$^5S_6$		1202	0.3869	10.6949	23.4821	$^4C_1$
1203	0.5006	323.624	23.0567	$^4C_1$		1203	0.518	295.322	52.1913	$E_5$								1203	0.7005	274.276	88.4879	$^1S_5$		1203	0.5208	334.774	8.064	$^4C_1$
1204	0.6644	201.501	87.228	$^1S_3$		1204	0.5397	272.14	49.2712	$^4H_5$								1204	0.6975	280.903	87.408	$^1S_5$		1204	0.5567	96.5477	0.4984	$^4C_1$
1205	0.6398	197.335	89.8081	$^1S_3$		1205	0.6471	261.46	73.5196	$^5S_6$								1205	0.645	275.059	86.9158	$^1S_5$		1205	0.5011	4.4649	12.818	$^4C_1$
1206	0.5104	293.313	21.6184	$^4C_1$		1206	0.5306	287.328	51.76	$E_5$								1206	0.6935	272.548	83.5226	$^1S_5$		1206	0.5981	349.306	12.0126	$^4C_1$
1207	0.635	194.554	91.6533	$B_{3,O}$		1207	0.4794	308.809	46.3601	$E_5$								1207	0.698	283.617	79.4526	$^1S_5$		1207	0.5352	16.1322	13.954	$^4C_1$
1208	0.6295	193.232	94.5477	$B_{3,O}$		1208	0.632	263.488	63.574	$^5S_6$								1208	0.6778	279.242	85.8657	$^1S_5$		1208	0.5182	13.8627	19.1243	$^4C_1$
1209	0.5456	278.197	20.7457	$^4C_1$		1209	0.5376	268.985	32.2446	$^4H_5$								1209	0.7294	274.092	83.9922	$^1S_5$		1209	0.5167	312.911	13.3328	$^4C_1$
1210	0.6185	206.027	93.2326	$^1S_3$		1210	0.5881	273.301	55.9439	$^4H_5$								1210	0.6369	292.308	90.5821	$B_{2,5}$		1210	0.4912	327.608	29.9467	$^OH_5$
1211	0.6627	192.071	90.687	$B_{3,O}$		1211	0.6846	264.398	73.5231	$^5S_6$								1211	0.7208	282.013	91.1291	$^1S_5$		1211	0.5827	310.635	4.4707	$^4C_1$
1212	0.6179	331.565	5.9428	$^4C_1$		1212	0.4879	286.881	39.7925	$^4H_5$								1212	0.6813	284.605	81.6994	$^1S_5$		1212	0.54	327.377	12.5082	$^4C_1$
1213	0.6141	185.943	80.2983	$B_{3,O}$		1213	0.4523	295.356	38.484	$E_5$								1213	0.761	278.082	84.454	$^1S_5$		1213	0.4567	338.535	20.4786	$^4C_1$
1214	0.6483	178.352	95.6432	$B_{3,O}$		1214	0.7524	257.565	76.506	$^5S_6$								1214	0.6828	278.501	85.7289	$^1S_5$		1214	0.5372	350.887	17.6264	$^4C_1$
1215	0.5052	294.263	34.7507	$E_5$		1215	0.4239	289.015	40.6848	$E_5$								1215	0.5869	297.42	89.8569	$B_{2,5}$		1215	0.5072	356.258	26.1134	$^4C_1$
1216	0.6542	205.791	85.4582	$^1S_3$		1216	0.6046	277.867	61.9091	$^5S_6$								1216	0.7517	273.713	88.431	$^1S_5$		1216	0.5566	298.423	1.2966	$^4C_1$
1217	0.632	182.937	97.0162	$B_{3,O}$		1217	0.6366	287.603	79.3729	$B_{2,5}$								1217	0.6787	284.395	93.9293	$^1S_5$		1217	0.5474	15.0671	8.9906	$^4C_1$
1218	0.5571	352.788	13.0106	$^4C_1$		1218	0.5273	294.359	54.1243	$E_5$								1218	0.6953	285.545	93.9751	$B_{2,5}$		1218	0.565	342.616	15.8747	$^4C_1$
1219	0.6508	190.83	87.5971	$B_{3,O}$		1219	0.4747	273.831	53.519	$^4H_5$								1219	0.6628	276.483	83.2329	$^1S_5$		1219	0.522	343.09	16.302	$^4C_1$
1220	0.6613	191.863	92.3054	$B_{3,O}$		1220	0.6364	274.294	70.9404	$^5S_6$								1220	0.6785	281.07	86.8372	$^1S_5$		1220	0.5208	25.6051	12.1935	$^4C_1$
1221	0.5114	306.221	34.1596	$E_5$		1221	0.5078	286.005	48.7151	$^4H_5$								1221	0.6651	284.171	94.1503	$^1S_5$		1221	0.5046	322.485	3.7744	$^4C_1$
1222	0.6597	184.409	94.4029	$B_{3,O}$		1222	0.4921	272.915	54.2953	$^4H_5$								1222	0.7261	283.808	89.7195	$^1S_5$		1222	0.5585	22.5696	13.4646	$^4C_1$
1223	0.6843	191.448	92.0931	$B_{3,O}$		1223	0.6129	286.514	59.3451	$E_5$								1223	0.62	277.738	82.1033	$^1S_5$		1223	0.5982	327.912	16.071	$^4C_1$
1224	0.6259	101.123	5.8999	$^4C_1$		1224	0.5188	298.4	50.5744	$E_5$								1224	0.6173	293.419	88.8252	$B_{2,5}$		1224	0.6075	11.7397	12.563	$^4C_1$
1225	0.7066	182.5	85.3197	$B_{3,O}$		1225	0.5379	281.62	53.6461	$^4H_5$								1225	0.6701	282.237	79.3806	$^1S_5$		1225	0.5424	349.358	17.9727	$^4C_1$
1226	0.6591	193.215	86.8666	$B_{3,O}$		1226	0.6021	303.443	78.8358	$B_{2,5}$								1226	0.627	293.24	91.0387	$B_{2,5}$		1226	0.544	352.453	15.3613	$^4C_1$
1227	0.5673	273.673	19.1576	$^4C_1$		1227	0.5752	283.133	42.2395	$^4H_5$								1227	0.7222	270.227	89.0771	$^1S_5$		1227	0.5117	342.482	21.3131	$^4C_1$
1228	0.6985	189.153	90.1119	$B_{3,O}$		1228	0.5581	259.003	43.9315	$^4H_5$								1228	0.6532	279.359	93.2124	$^1S_5$		1228	0.537	338.594	19.9028	$^4C_1$
1229	0.6167	181.435	88.516	$B_{3,O}$		1229	0.6595	303.566	73.6705	$B_{2,5}$								1229	0.7218	282.487	92.5206	$^1S_5$		1229	0.4789	341.534	13.2658	$^4C_1$
1230	0.6277	90.8353	11.3469	$^4C_1$		1230	0.4601	280.473	41.3333	$^4H_5$								1230	0.6876	281.286	81.7656	$^1S_5$		1230	0.4631	19.049	14.3617	$^4C_1$
1231	0.587	193.969	91.3761	$B_{3,O}$		1231	0.5385	294.817	53.542	$E_5$								1231	0.7129	280.596	84.9514	$^1S_5$		1231	0.4917	297.656	7.1419	$^4C_1$
1232	0.7204	202.383	82.4833	$^1S_3$		1232	0.5792	287.534	67.1122	$^5S_6$								1232	0.745	275.793	84.9024	$^1S_5$		1232	0.596	12.8605	20.9487	$^4C_1$
1233	0.5356	280.66	15.6687	$^4C_1$		1233	0.5428	284.871	54.0038	$^4H_5$								1233	0.692	289.257	89.984	$B_{2,5}$		1233	0.5352	272.655	7.8575	$^4C_1$
1234	0.6072	183.37	96.2343	$B_{3,O}$		1234	0.525	273.441	58.4302	$^4H_5$								1234	0.7291	285.171	90.5395	$B_{2,5}$		1234	0.5655	328.634	16.3631	$^4C_1$
1235	0.697	193.946	88.7614	$B_{3,O}$		1235	0.5966	247.966	49.4231	$^4E$								1235	0.7101	277.001	87.4009	$^1S_5$		1235	0.5322	338.573	10.6202	$^4C_1$
1236	0.4696	308.406	51.2865	$E_5$		1236	0.5397	283.006	48.8279	$^4H_5$								1236	0.6973	282.164	84.5997	$^1S_5$		1236	0.5619	356.787	24.2877	$^4C_1$
1237	0.7139	197.912	88.2394	$^1S_3$		1237	0.5626	281.334	54.343	$^4H_5$								1237	0.7087	279.48	89.412	$^1S_5$		1237	0.4931	30.5117	10.8749	$^4C_1$
1238	0.6051	186.062	88.5879	$B_{3,O}$		1238	0.4655	245.186	39.9163	$^4E$								1238	0.7527	274.692	83.8439	$^1S_5$		1238	0.5496	8.3544	6.6235	$^4C_1$
1239	0.549	298.212	59.0257	$E_5$		1239	0.5505	285.109	37.1563	$^4H_5$								1239	0.6698	287.056	92.183	$B_{2,5}$		1239	0.5758	357.258	16.2545	$^4C_1$
1240	0.6607	187.138	85.1848	$B_{3,O}$		1240	0.5848	287.066	58.0936	$E_5$								1240	0.6279	288.078	97.605	$B_{2,5}$		1240	0.5915	321.705	24.0701	$^4C_1$
1241	0.6726	193.252	92.9489	$B_{3,O}$		1241	0.5942	262.988	51.893	$^4H_5$								1241	0.6853	285.857	92.6457	$B_{2,5}$		1241	0.5119	343.458	18.1478	$^4C_1$
1242	0.5186	303.297	25.8403	$^4C_1$		1242	0.5421	295.175	50.6223	$E_5$								1242	0.6823	291.705	94.1463	$B_{2,5}$		1242	0.5177	342.124	15.8379	$^4C_1$
1243	0.6749	198.537	95.3282	$^1S_3$		1243	0.5797	281.376	61.0105	$^5S_6$								1243	0.6595	291.059	94.8872	$B_{2,5}$		1243	0.4783	3.4802	11.8653	$^4C_1$
1244	0.6291	189.669	97.3427	$B_{3,O}$		1244	0.575	265.809	45.5958	$^4H_5$								1244	0.6772	285.156	86.4784	$B_{2,5}$		1244	0.5163	298.078	13.8156	$^4C_1$
1245	0.5546	295.126	77.2648	$B_{2,5}$		1245	0.4999	289.655	44.4234	$E_5$								1245	0.6237	292.89	89.9109	$B_{2,5}$		1245	0.5264	17.9367	8.2707	$^4C_1$
1246	0.6254	184.729	94.4223	$B_{3,O}$		1246	0.5816	275.359	57.4176	$^4H_5$								1246	0.6666	292.885	92.0824	$B_{2,5}$		1246	0.546	9.2519	8.4855	$^4C_1$
1247	0.6785	189.411	86.1142	$B_{3,O}$		1247	0.5153	261.605	52.6044	$^4H_5$								1247	0.6177	283.042	81.2119	$^1S_5$		1247	0.5243	103.33	2.232	$^4C_1$
1248	0.5413	301.501	33.9826	$E_5$		1248	0.5126	296.597	47.2471	$E_5$								1248	0.6519	289.713	88.9425	$B_{2,5}$		1248	0.5678	358.85	16.4867	$^4C_1$
1249	0.6605	194.466	93.2424	$B_{3,O}$		1249	0.6238	274.82	57.7975	$^4H_5$								1249	0.6783	284.566	87.2518	$^1S_5$		1249	0.5179	347.096	27.0729	$^OH_5$
1250	0.6388	183.829	94.3341	$B_{3,O}$		1250	0.5596	287.677	60.0425	$E_5$								1250	0.6854	285.786	87.9704	$B_{2,5}$		1250	0.5009	216.064	15.8435	$^4C_1$
1251	0.5378	302.271	46.9095	$E_5$		1251	0.5119	292.971	44.4953	$E_5$								1251	0.7266	276.355	84.8158	$^1S_5$		1251	0.5157	18.4725	16.0312	$^4C_1$
1252	0.6869	209.281	82.8238	$^1S_3$		1252	0.4872	273.212	45.2361	$^4H_5$								1252	0.6888	281.31	82.7411	$^1S_5$		1252	0.6223	349.894	6.9239	$^4C_1$
1253	0.6375	199.721	85.7011	$^1S_3$		1253	0.6069	257.054	51.8963	$^4H_5$								1253	0.6351	283.878	95.4213	$^1S_5$		1253	0.481	357.907	12.5539	$^4C_1$
1254	0.4825	315.724	51.508	$^OH_5$		1254	0.5582	286.527	49.121	$E_5$								1254	0.7058	295.43	88.7545	$B_{2,5}$		1254	0.6095	331.261	24.044	$^4C_1$
1255	0.6729	190.531	84.637	$B_{3,O}$		1255	0.4644	287.541	55.5164	$E_5$								1255	0.7144	278.671	94.6404	$^1S_5$		1255	0.5595	325.002	14.9289	$^4C_1$
1256	0.6345	189.579	92.6369	$B_{3,O}$		1256	0.5018	250.731	40.5513	$^4E$								1256	0.74	290.905	88.6446	$B_{2,5}$		1256	0.5789	311.772	15.2395	$^4C_1$
1257	0.5796	289.458	60.3554	$E_5$		1257	0.5892	282.878	51.1436	$^4H_5$								1257	0.6581	287.457	88.6014	$B_{2,5}$		1257	0.5611	317.272	11.1145	$^4C_1$
1258	0.7101	178.527	89.5759	$B_{3,O}$		1258	0.5146	272.555	60.2666	$^5S_6$								1258	0.6453	287.14	82.0296	$B_{2,5}$		1258	0.5145	3.8674	14.6432	$^4C_1$
1259	0.5977	179.697	87.3387	$B_{3,O}$		1259	0.442	254.461	42.971	$^4H_5$								1259	0.6308	277.937	90.897	$^1S_5$		1259	0.5381	321.689	22.8017	$^4C_1$
1260	0.5028	254.77	21.2881	$^4C_1$		1260	0.5232	279.277	48.106	$^4H_5$								1260	0.5532	276.816	94.0443	$^1S_5$		1260	0.6051	0.4488	10.1905	$^4C_1$
1261	0.6241	202.671	79.0144	$^1S_3$		1261	0.4721	241.292	45.2249	$^4E$								1261	0.6626	289.868	88.0213	$B_{2,5}$		1261	0.5992	306.511	15.6079	$^4C_1$
1262	0.6655	188.344	91.4749	$B_{3,O}$		1262	0.6013	270.309	54.2447	$^4H_5$								1262	0.7167	279.705	93.7259	$^1S_5$		1262	0.5153	290.403	22.9583	$^4C_1$
1263	0.4558	293.084	50.2231	$E_5$		1263	0.5262	271.355	41.6127	$^4H_5$								1263	0.7273	280.76	79.3913	$^1S_5$		1263	0.4963	11.1816	9.8628	$^4C_1$
1264	0.6244	200.416	81.1907	$^1S_3$		1264	0.5767	265.759	46.4568	$^4H_5$								1264	0.7261	281.039	84.4424	$^1S_5$		1264	0.5406	341.714	16.6796	$^4C_1$
1265	0.6413	196.403	86.8049	$^1S_3$		1265	0.5497	267.049	57.0813	$^4H_5$								1265	0.7505	285.976	86.6245	$B_{2,5}$		1265	0.6081	324.567	15.4978	$^4C_1$
1266	0.629	290.109	67.4228	$E_5$		1266	0.5231	283.807	48.4479	$^4H_5$								1266	0.5959	285.064	90.7891	$B_{2,5}$		1266	0.5383	17.5025	17.8564	$^4C_1$
1267	0.7007	219.715	83.1641	$^1S_3$		1267	0.5583	282.923	42.5056	$^4H_5$								1267	0.6207	279.437	90.3212	$^1S_5$		1267	0.5072	16.2659	5.5764	$^4C_1$
1268	0.5932	181.763	94.0453	$B_{3,O}$		1268	0.5796	250.598	45.7678	$^4E$								1268	0.6176	276.612	91.0899	$^1S_5$		1268	0.6016	354.582	8.797	$^4C_1$
1269	0.5101	279.361	59.543	$^5S_6$		1269	0.5066	280.657	55.0516	$^4H_5$								1269	0.696	274.138	90.1951	$^1S_5$		1269	0.552	353.268	10.8682	$^4C_1$
1270	0.6815	193.06	90.7481	$B_{3,O}$		1270	0.5444	267.773	41.3886	$^4H_5$								1270	0.6483	272.33	92.8945	$^1S_5$		1270	0.5841	266.775	9.7967	$^4C_1$
1271	0.7443	183.521	91.5192	$B_{3,O}$		1271	0.5306	258.801	49.223	$^4H_5$								1271	0.7126	294.911	93.117	$B_{2,5}$		1271	0.5649	341.58	23.0874	$^4C_1$
1272	0.5198	313.484	12.0736	$^4C_1$		1272	0.5626	258.371	39.0378	$^4H_5$								1272	0.6207	290.809	85.9236	$B_{2,5}$		1272	0.523	313.322	23.6496	$^4C_1$
1273	0.726	200.108	84.804	$^1S_3$		1273	0.4618	279.003	40.4574	$^4H_5$								1273	0.5829	284.628	90.3134	$^1S_5$		1273	0.5835	328.143	24.5523	$^4C_1$
1274	0.6651	177.653	85.9874	$B_{3,O}$		1274	0.4973	265.399	41.6821	$^4H_5$								1274	0.597	282.621	87.3232	$^1S_5$		1274	0.5291	54.3972	18.0982	$^4C_1$
1275	0.5319	318.622	24.4112	$^4C_1$		1275	0.5702	275.664	47.8689	$^4H_5$								1275	0.7854	286.508	87.4752	$B_{2,5}$		1275	0.4953	332.712	17.0232	$^4C_1$
1276	0.7103	183.274	92.4596	$B_{3,O}$		1276	0.5289	280.436	44.7151	$^4H_5$								1276	0.5759	293.048	93.2541	$B_{2,5}$		1276	0.5899	336.381	21.5532	$^4C_1$
1277	0.6288	190.305	91.5551	$B_{3,O}$		1277	0.538	257.553	49.8959	$^4H_5$								1277	0.6499	288.496	87.2274	$B_{2,5}$		1277	0.5803	26.9974	17.7661	$^4C_1$
1278	0.5034	253.566	19.2037	$^4C_1$		1278	0.5288	301.819	43.8844	$E_5$								1278	0.728	274.372	87.4005	$^1S_5$		1278	0.5138	4.2124	12.853	$^4C_1$
1279	0.6237	199.451	97.7166	$^1S_3$		1279	0.511	285.614	39.2977	$^4H_5$								1279	0.6759	279.14	89.5865	$^1S_5$		1279	0.5494	324.411	25.2007	$^4C_1$
1280	0.5879	184.959	94.4857	$B_{3,O}$		1280	0.6749	291.298	58.7389	$E_5$								1280	0.7099	288.568	87.3229	$B_{2,5}$		1280	0.5219	22.6465	3.4655	$^4C_1$
1281	0.5064	291.872	12.7067	$^4C_1$		1281	0.5027	278.361	53.674	$^4H_5$								1281	0.714	286.887	92.8938	$B_{2,5}$		1281	0.6018	3.4929	17.8055	$^4C_1$
1282	0.6896	203.042	84.8109	$^1S_3$		1282	0.4907	286.155	46.9201	$^4H_5$								1282	0.7909	279.063	85.7575	$^1S_5$		1282	0.6564	294.485	10.5488	$^4C_1$
1283	0.7054	193.326	85.4345	$B_{3,O}$		1283	0.4389	250.941	50.9054	$^4E$								1283	0.7465	272.915	82.8715	$^1S_5$		1283	0.5336	332.759	27.1985	$^OH_5$
1284	0.5044	228.067	7.3424	$^4C_1$		1284	0.4624	287.376	40.2011	$^4H_5$								1284	0.6419	278.078	84.6827	$^1S_5$		1284	0.5257	314.477	14.0372	$^4C_1$
1285	0.6635	177.917	90.4858	$B_{3,O}$		1285	0.5682	262.858	46.533	$^4H_5$								1285	0.6983	286.341	92.9611	$B_{2,5}$		1285	0.5578	8.8644	5.693	$^4C_1$
1286	0.6195	188.781	88.7252	$B_{3,O}$		1286	0.5217	250.046	49.719	$^4E$								1286	0.6974	293.584	87.4503	$B_{2,5}$		1286	0.5286	332.562	18.3141	$^4C_1$
1287	0.4809	290.123	33.2112	$^4H_5$		1287	0.4949	279.7	48.1364	$^4H_5$								1287	0.6226	278.392	90.7115	$^1S_5$		1287	0.5352	336.331	23.0594	$^4C_1$
1288	0.6284	191.542	82.2099	$B_{3,O}$		1288	0.5784	286.135	61.493	$E_5$								1288	0.5689	284.752	90.7332	$^1S_5$		1288	0.5201	341.478	23.4993	$^4C_1$
1289	0.6135	187.295	94.5385	$B_{3,O}$		1289	0.6025	254.445	60.142	$^4E$								1289	0.6793	264.744	95.191	$^1S_5$		1289	0.5134	343.681	19.3429	$^4C_1$
1290	0.4757	257.118	24.9087	$^4C_1$		1290	0.5531	275.971	50.4654	$^4H_5$								1290	0.7589	269.611	85.5694	$^1S_5$		1290	0.5568	14.5198	10.867	$^4C_1$
1291	0.6155	184.894	90.3096	$B_{3,O}$		1291	0.5048	268.294	50.6699	$^4H_5$								1291	0.7033	276.917	79.3246	$^1S_5$		1291	0.5401	304.156	17.4147	$^4C_1$
1292	0.6272	179.372	81.7807	$B_{3,O}$		1292	0.5617	251.123	57.3946	$^4E$								1292	0.6922	280.004	88.3465	$^1S_5$		1292	0.5414	23.6893	15.0735	$^4C_1$
1293	0.446	305.022	42.6131	$E_5$		1293	0.5739	277.167	46.1477	$^4H_5$								1293	0.7424	287.406	87.4311	$B_{2,5}$		1293	0.5366	337.483	5.5491	$^4C_1$
1294	0.6426	207.75	85.6204	$^1S_3$		1294	0.5466	268.584	52.5543	$^4H_5$								1294	0.6131	283.824	88.3475	$^1S_5$		1294	0.5881	328.745	7.0275	$^4C_1$
1295	0.7273	189.891	90.5635	$B_{3,O}$		1295	0.5283	232.777	58.3067	$^4E$								1295	0.7016	284.315	88.4205	$^1S_5$		1295	0.5159	331.53	24.5626	$^4C_1$
1296	0.5656	26.8564	15.4763	$^4C_1$		1296	0.5262	287.143	46.6631	$E_5$								1296	0.6536	278.693	89.8814	$^1S_5$		1296	0.5204	328.358	16.9888	$^4C_1$
1297	0.6767	190.988	83.3022	$B_{3,O}$		1297	0.5188	276.774	44.2361	$^4H_5$								1297	0.695	274.043	86.7284	$^1S_5$		1297	0.5257	58.7934	10.0977	$^4C_1$
1298	0.677	197.754	88.1568	$^1S_3$		1298	0.5449	259.329	52.9056	$^4H_5$								1298	0.6634	280.875	82.8998	$^1S_5$		1298	0.5547	11.4114	9.5786	$^4C_1$
1299	0.5211	295.779	19.3257	$^4C_1$		1299	0.5262	292.298	43.4264	$E_5$								1299	0.6294	284.008	85.0364	$^1S_5$		1299	0.5345	28.1855	4.568	$^4C_1$
1300	0.7567	199.021	84.4149	$^1S_3$		1300	0.5441	273.678	65.2307	$^5S_6$								1300	0.7041	292.15	85.3988	$B_{2,5}$		1300	0.52	325.927	13.7122	$^4C_1$
1301	0.7027	183.79	91.0835	$B_{3,O}$		1301	0.5971	309.488	73.8769	$B_{2,5}$								1301	0.7349	285.977	85.771	$B_{2,5}$		1301	0.5119	304.651	19.5287	$^4C_1$
1302	0.6309	83.9267	2.6052	$^4C_1$		1302	0.5269	268.545	43.7704	$^4H_5$								1302	0.6119	276.844	85.5038	$^1S_5$		1302	0.5191	341.576	31.1351	$^OH_5$
1303	0.731	201.309	83.3251	$^1S_3$		1303	0.4796	271.709	57.311	$^4H_5$								1303	0.7816	283.484	89.5792	$^1S_5$		1303	0.5822	307.027	18.0427	$^4C_1$
1304	0.7319	202.915	86.5441	$^1S_3$		1304	0.5658	313.981	81.4115	$B_{2,5}$								1304	0.6251	281.781	84.5518	$^1S_5$		1304	0.5416	333.764	14.588	$^4C_1$
1305	0.5537	308.328	34.7421	$E_5$		1305	0.4861	263.438	39.1675	$^4H_5$								1305	0.7059	277.767	87.2149	$^1S_5$		1305	0.5746	331.728	18.9383	$^4C_1$
1306	0.637	182.506	83.398	$B_{3,O}$		1306	0.5015	280.096	47.8673	$^4H_5$								1306	0.7051	288.384	91.3605	$B_{2,5}$		1306	0.5439	11.3492	10.0493	$^4C_1$
1307	0.7413	180.339	97.3596	$B_{3,O}$		1307	0.5729	305.367	77.7788	$B_{2,5}$								1307	0.6204	285.699	89.3333	$B_{2,5}$		1307	0.4596	297.786	8.383	$^4C_1$
1308	0.5894	351.931	36.3399	$^OE$		1308	0.6018	271.877	53.6177	$^4H_5$								1308	0.7118	275.786	87.173	$^1S_5$		1308	0.6195	345.307	15.1132	$^4C_1$
1309	0.6818	184.975	87.9809	$B_{3,O}$		1309	0.4845	285.751	38.8011	$^4H_5$								1309	0.7706	273.58	85.6466	$^1S_5$		1309	0.5591	293.427	34.3606	$E_5$
1310	0.635	179.349	92.6535	$B_{3,O}$		1310	0.6687	301.227	70.1384	$E_5$								1310	0.6834	285.398	93.6975	$B_{2,5}$		1310	0.5925	352.39	7.541	$^4C_1$
1311	0.4774	312.306	51.4408	$E_5$		1311	0.4889	277.05	59.6066	$^5S_6$								1311	0.6603	289.756	93.3307	$B_{2,5}$		1311	0.5452	324.552	13.547	$^4C_1$
1312	0.6392	195.383	88.6579	$^1S_3$		1312	0.5165	275.895	43.5227	$^4H_5$								1312	0.7104	277.687	94.3503	$^1S_5$		1312	0.6034	319.189	21.7922	$^4C_1$
1313	0.7489	206.98	85.805	$^1S_3$		1313	0.5309	309.702	72.7843	$B_{2,5}$								1313	0.6818	274.446	80.9225	$^1S_5$		1313	0.5195	324.473	7.4016	$^4C_1$
1314	0.462	4.1007	32.3346	$^OE$		1314	0.5846	285.385	51.6951	$^4H_5$								1314	0.7319	284.304	82.202	$^1S_5$		1314	0.5896	6.3802	12.1837	$^4C_1$
1315	0.6975	185.119	89.7596	$B_{3,O}$		1315	0.5269	284.269	44.3154	$^4H_5$								1315	0.6877	279.089	87.1626	$^1S_5$		1315	0.5779	316.612	10.1427	$^4C_1$
1316	0.6792	209.956	86.4933	$^1S_3$		1316	0.6191	299.254	65.7754	$E_5$								1316	0.6778	281.838	89.2205	$^1S_5$		1316	0.5464	46.988	7.9821	$^4C_1$
1317	0.539	293.031	51.6775	$E_5$		1317	0.5998	277.939	50.3427	$^4H_5$								1317	0.6763	291.477	92.6665	$B_{2,5}$		1317	0.5163	314.078	20.9607	$^4C_1$
1318	0.6716	184.712	85.2569	$B_{3,O}$		1318	0.5408	289.95	50.7046	$E_5$								1318	0.7001	279.156	84.5832	$^1S_5$		1318	0.5806	299.95	17.7064	$^4C_1$
1319	0.7197	197.069	91.1956	$^1S_3$		1319	0.5226	297.746	76.0085	$B_{2,5}$								1319	0.71	288.862	87.9987	$B_{2,5}$		1319	0.4853	2.3708	24.044	$^4C_1$
1320	0.5787	340.024	73.3389	$^1S_6$		1320	0.4987	234.167	36.5142	$^4E$								1320	0.6985	284.493	94.4334	$^1S_5$		1320	0.5545	323.213	31.5543	$^OH_5$
1321	0.6486	180.985	88.1679	$B_{3,O}$		1321	0.4779	259.236	45.6613	$^4H_5$								1321	0.7354	280.533	87.8025	$^1S_5$		1321	0.5641	342.519	22.8514	$^4C_1$
1322	0.7371	205.777	83.0563	$^1S_3$		1322	0.6114	296.774	73.4884	$B_{2,5}$								1322	0.6426	285.942	91.2328	$B_{2,5}$		1322	0.5223	342.582	18.9172	$^4C_1$
1323	0.5354	294.304	31.0575	$E_5$		1323	0.5124	237.134	42.2774	$^4E$								1323	0.6624	286.551	84.7006	$B_{2,5}$		1323	0.5457	17.8772	16.2405	$^4C_1$
1324	0.6508	199.944	89.2872	$^1S_3$		1324	0.4358	294.638	41.9458	$E_5$								1324	0.6912	285.146	86.607	$B_{2,5}$		1324	0.5044	314.306	7.7305	$^4C_1$
1325	0.6771	181.623	86.6245	$B_{3,O}$		1325	0.6425	301.622	78.9424	$B_{2,5}$								1325	0.794	280.412	88.2809	$^1S_5$		1325	0.4987	334.608	8.4689	$^4C_1$
1326	0.5532	28.7667	25.3926	$^4C_1$		1326	0.4663	255.979	41.8727	$^4H_5$								1326	0.5709	281.407	94.3613	$^1S_5$		1326	0.5424	320.363	27.1483	$^OH_5$
1327	0.6843	196.465	85.1502	$^1S_3$		1327	0.5576	307.264	36.6083	$E_5$								1327	0.652	283.921	89.5898	$^1S_5$		1327	0.4903	317.928	7.897	$^4C_1$
1328	0.7147	215.579	85.8542	$^1S_3$		1328	0.5142	303.974	72.0909	$E_5$								1328	0.5599	267.389	84.1979	$^1S_5$		1328	0.6015	14.1139	10.1648	$^4C_1$
1329	0.5011	305.26	26.9132	$^4C_1$		1329	0.6051	248.873	42.0507	$^4E$								1329	0.6664	266.26	83.861	$^1S_5$		1329	0.6028	332.031	13.1737	$^4C_1$
1330	0.7211	205.508	82.3576	$^1S_3$		1330	0.4797	260.265	55.9879	$^4H_5$								1330	0.6572	264.962	75.308	$^5S_6$		1330	0.4933	47.3701	1.4877	$^4C_1$
1331	0.7151	202.742	86.4555	$^1S_3$		1331	0.5906	306.598	79.3828	$B_{2,5}$								1331	0.6617	284.407	83.2871	$^1S_5$		1331	0.5131	340.481	14.6648	$^4C_1$
1332	0.5978	333.277	12.7174	$^4C_1$		1332	0.5131	245.183	34.5689	$^4E$								1332	0.6801	267.75	77.5398	$^5S_6$		1332	0.5466	347.627	15.3433	$^4C_1$
1333	0.7251	193.525	84.2605	$B_{3,O}$		1333	0.5243	265.9	54.0378	$^4H_5$								1333	0.7457	264.509	79.0022	$^1S_5$		1333	0.5264	53.1397	18.6115	$^4C_1$
1334	0.7353	205.529	83.5331	$^1S_3$		1334	0.6307	277.268	59.7419	$^5S_6$								1334	0.5895	268.159	67.462	$^5S_6$		1334	0.5942	322.404	12.5943	$^4C_1$
1335	0.5633	326.65	50.2688	$^OH_5$		1335	0.5995	248.793	40.5	$^4E$								1335	0.6428	276.036	84.8167	$^1S_5$		1335	0.4812	332.814	9.5366	$^4C_1$
1336	0.6396	189.112	86.2597	$B_{3,O}$		1336	0.5254	276.918	51.3587	$^4H_5$								1336	0.6132	276.617	77.7909	$^5S_6$		1336	0.5256	335.216	17.3744	$^4C_1$
1337	0.7306	203.637	84.9864	$^1S_3$		1337	0.5284	247.499	55.0779	$^4E$								1337	0.4587	281.761	55.5174	$^4H_5$		1337	0.5443	349.856	16.3563	$^4C_1$
1338	0.5832	328.853	45.9392	$^OH_5$		1338	0.5725	251.731	40.2406	$^4H_5$								1338	0.6434	269.332	70.4981	$^5S_6$		1338	0.4967	13.5765	17.9216	$^4C_1$
1339	0.6664	188.902	91.1947	$B_{3,O}$		1339	0.5057	262.135	31.6137	$^4H_5$								1339	0.5607	268.657	68.0043	$^5S_6$		1339	0.5948	312.032	5.5751	$^4C_1$
1340	0.7657	205.697	78.9927	$^1S_3$		1340	0.5309	260.679	27.092	$^4H_5$								1340	0.7296	271.073	82.6831	$^1S_5$		1340	0.5093	4.908	24.4742	$^4C_1$
1341	0.5351	297.006	27.5436	$E_5$		1341	0.508	256.782	35.8137	$^4H_5$								1341	0.6685	283.658	83.6619	$^1S_5$		1341	0.592	320.732	21.8041	$^4C_1$
1342	0.6701	192.983	84.8656	$B_{3,O}$		1342	0.4971	266.334	43.8199	$^4H_5$								1342	0.637	258.086	80.3319	$^1S_5$		1342	0.3999	331.5	16.3201	$^4C_1$
1343	0.6867	202.04	87.1523	$^1S_3$		1343	0.5214	301.515	68.0657	$E_5$								1343	0.5407	282.974	92.5013	$^1S_5$		1343	0.5812	311.081	13.5961	$^4C_1$
1344	0.5475	325.348	25.9827	$^OH_5$		1344	0.5527	254.653	44.6033	$^4H_5$								1344	0.6255	289.556	81.3638	$B_{2,5}$		1344	0.5335	358.098	11.7048	$^4C_1$
1345	0.7017	191.947	84.8952	$B_{3,O}$		1345	0.5136	280.194	49.7305	$^4H_5$								1345	0.5612	279.154	88.8203	$^1S_5$		1345	0.5131	316.368	27.7166	$^OH_5$
1346	0.684	203.435	85.7819	$^1S_3$		1346	0.5678	288.159	61.2224	$E_5$								1346	0.6878	289.054	89.8478	$B_{2,5}$		1346	0.5068	336.92	20.1135	$^4C_1$
1347	0.4776	324.811	17.1485	$^4C_1$		1347	0.5299	234.489	47.6831	$^4E$								1347	0.5431	285.461	84.2114	$B_{2,5}$		1347	0.5691	81.3247	4.4509	$^4C_1$
1348	0.6585	192.013	96.0351	$B_{3,O}$		1348	0.5852	343.028	26.6901	$^OH_5$								1348	0.6365	301.548	92.6883	$B_{2,5}$		1348	0.5254	319.127	14.1679	$^4C_1$
1349	0.6711	209.941	95.7318	$^1S_3$		1349	0.4522	296.235	71.9697	$E_5$								1349	0.5675	294.91	85.9426	$B_{2,5}$		1349	0.509	330.427	11.0939	$^4C_1$
1350	0.5934	348.403	9.833	$^4C_1$		1350	0.589	241.701	38.8079	$^4E$								1350	0.5271	296.619	81.618	$B_{2,5}$		1350	0.5239	319.726	11.064	$^4C_1$
1351	0.6404	187.463	85.729	$B_{3,O}$		1351	0.5422	269.745	46.3732	$^4H_5$								1351	0.5981	289.871	89.1101	$B_{2,5}$		1351	0.5383	315.068	9.5208	$^4C_1$
1352	0.6265	205.09	74.6313	$^5S_4$		1352	0.5304	289.616	54.7089	$E_5$								1352	0.6253	297.472	94.4697	$B_{2,5}$		1352	0.5383	339.142	20.3402	$^4C_1$
1353	0.4789	0.4874	11.2459	$^4C_1$		1353	0.6525	255.799	44.598	$^4H_5$								1353	0.6266	305.642	99.7725	$B_{2,5}$		1353	0.5008	295.311	13.5132	$^4C_1$
1354	0.7086	192.546	87.1468	$B_{3,O}$		1354	0.4869	278.92	37.9231	$^4H_5$								1354	0.6861	283.264	89.9385	$^1S_5$		1354	0.5326	330.018	12.0703	$^4C_1$
1355	0.6867	219.125	79.2012	$^1S_3$		1355	0.5963	306.447	68.9597	$E_5$								1355	0.719	287.786	80.9512	$B_{2,5}$		1355	0.4996	11.7418	6.7295	$^4C_1$
1356	0.6648	303.863	62.4611	$E_5$		1356	0.5359	253.972	36.6434	$^4H_5$								1356	0.6244	296.433	94.2198	$B_{2,5}$		1356	0.4913	9.301	16.6299	$^4C_1$
1357	0.597	204.971	73.8717	$^5S_4$		1357	0.5386	270.84	55.2643	$^4H_5$								1357	0.6129	307.084	95.775	$B_{2,5}$		1357	0.5055	281.888	24.8223	$^4C_1$
1358	0.785	199.48	88.5458	$^1S_3$		1358	0.5915	295.501	72.3353	$E_5$								1358	0.6371	302.71	94.2897	$B_{2,5}$		1358	0.5144	351.711	21.2601	$^4C_1$
1359	0.4808	351.838	52.515	$^OE$		1359	0.5024	215.784	37.1069	$^4H_3$								1359	0.6723	281.264	82.3826	$^1S_5$		1359	0.5965	53.1197	7.18	$^4C_1$
1360	0.6726	186.917	89.4481	$B_{3,O}$		1360	0.555	285.593	54.4586	$E_5$								1360	0.7249	285.623	88.2824	$B_{2,5}$		1360	0.5711	10.1759	11.3561	$^4C_1$
1361	0.6533	213.734	88.395	$^1S_3$		1361	0.6375	327.151	84.763	$^OS_2$								1361	0.5773	287.365	91.773	$B_{2,5}$		1361	0.5856	305.458	17.8603	$^4C_1$
1362	0.6203	293.541	49.0207	$E_5$		1362	0.5813	228.075	33.7219	$^4H_3$								1362	0.6916	295.422	93.4479	$B_{2,5}$		1362	0.5529	58.8695	13.5494	$^4C_1$
1363	0.7009	196.646	92.2643	$^1S_3$		1363	0.5439	272.044	60.0479	$^5S_6$								1363	0.6009	282.524	89.8256	$^1S_5$		1363	0.5422	314.068	13.969	$^4C_1$
1364	0.66	199.121	86.6842	$^1S_3$		1364	0.5858	296.896	80.7339	$B_{2,5}$								1364	0.6253	296.521	88.7945	$B_{2,5}$		1364	0.5019	339.204	19.6676	$^4C_1$
1365	0.5676	15.5555	14.3101	$^4C_1$		1365	0.5228	243.931	35.5162	$^4E$								1365	0.5595	296.958	81.4705	$B_{2,5}$		1365	0.5699	345.399	17.1576	$^4C_1$
1366	0.6456	192.89	81.5706	$B_{3,O}$		1366	0.5876	268.492	48.2784	$^4H_5$								1366	0.6789	280.295	91.128	$^1S_5$		1366	0.5333	283.697	22.3346	$^4C_1$
1367	0.7085	212.1	84.1253	$^1S_3$		1367	0.537	289.212	71.196	$^5S_6$								1367	0.65	298.899	91.1312	$B_{2,5}$		1367	0.5204	303.075	23.8735	$^4C_1$
1368	0.4251	303.481	40.8979	$E_5$		1368	0.4275	251.472	33.5457	$^4H_5$								1368	0.6128	293.863	82.7001	$B_{2,5}$		1368	0.6056	331.158	19.3339	$^4C_1$
1369	0.6371	194.098	85.6273	$B_{3,O}$		1369	0.6039	264.522	53.7982	$^4H_5$								1369	0.6431	286.228	84.5713	$B_{2,5}$		1369	0.4811	10.5888	21.2596	$^4C_1$
1370	0.7509	214.947	79.9191	$^1S_3$		1370	0.5516	291.975	66.0634	$E_5$								1370	0.6138	280.528	91.2718	$^1S_5$		1370	0.4949	8.4429	13.0595	$^4C_1$
1371	0.5332	312.767	41.9219	$^OH_5$		1371	0.5266	281.958	54.359	$^4H_5$								1371	0.6531	306.598	87.4222	$B_{2,5}$		1371	0.5191	345.83	21.23	$^4C_1$
1372	0.6333	190.348	90.8083	$B_{3,O}$		1372	0.5358	270.112	51.077	$^4H_5$								1372	0.6417	298.727	94.0534	$B_{2,5}$		1372	0.4924	314.547	16.0098	$^4C_1$
1373	0.7452	200.505	88.0377	$^1S_3$		1373	0.5406	286.521	61.4185	$E_5$								1373	0.6195	288.327	82.9142	$B_{2,5}$		1373	0.4639	318.894	16.8132	$^4C_1$
1374	0.6301	312.705	60.3529	$E_5$		1374	0.6414	270.637	63.3741	$^5S_6$								1374	0.6727	282.257	84.6703	$^1S_5$		1374	0.5024	250.819	6.0293	$^4C_1$
1375	0.72	198.475	85.1481	$^1S_3$		1375	0.5619	265.657	50.4143	$^4H_5$								1375	0.6471	303.28	90.7343	$B_{2,5}$		1375	0.5309	305.668	20.9757	$^4C_1$
1376	0.7335	199.74	93.7812	$^1S_3$		1376	0.6023	280.711	71.3527	$^5S_6$								1376	0.6685	286.358	93.0802	$B_{2,5}$		1376	0.5402	321.373	12.9704	$^4C_1$
1377	0.534	316.258	69.3984	$^1S_6$		1377	0.5343	291.33	48.9309	$E_5$								1377	0.5986	308.967	89.4063	$B_{2,5}$		1377	0.5758	5.5273	15.3914	$^4C_1$
1378	0.6526	198.257	82.6953	$^1S_3$		1378	0.5013	267.911	44.6374	$^4H_5$								1378	0.642	294.35	90.147	$B_{2,5}$		1378	0.527	321.397	16.7752	$^4C_1$
1379	0.7348	212.843	83.0171	$^1S_3$		1379	0.5344	297.45	73.0469	$B_{2,5}$								1379	0.6336	288.431	81.9752	$B_{2,5}$		1379	0.4477	353.653	14.87	$^4C_1$
1380	0.5402	346.449	44.2348	$^OH_5$		1380	0.5324	285.716	50.4477	$E_5$								1380	0.6034	296.478	86.9508	$B_{2,5}$		1380	0.5656	332.089	20.5035	$^4C_1$
1381	0.6506	207.586	84.3593	$^1S_3$		1381	0.5061	265.233	51.2535	$^4H_5$								1381	0.5865	302.279	85.1996	$B_{2,5}$		1381	0.6033	337.27	18.7227	$^4C_1$
1382	0.706	204.01	88.438	$^1S_3$		1382	0.5727	292.885	77.7317	$B_{2,5}$								1382	0.6181	298.259	87.9304	$B_{2,5}$		1382	0.5507	2.8233	9.4815	$^4C_1$
1383	0.5038	307.228	30.4812	$E_5$		1383	0.561	284.765	39.4075	$^4H_5$								1383	0.6756	306.034	97.1101	$B_{2,5}$		1383	0.5239	342.411	18.6897	$^4C_1$
1384	0.7368	194.027	85.3379	$B_{3,O}$		1384	0.5229	272.644	49.3468	$^4H_5$								1384	0.6312	293.863	79.2319	$B_{2,5}$		1384	0.5824	323.458	17.4117	$^4C_1$
1385	0.7167	201.952	82.2445	$^1S_3$		1385	0.5073	305.966	63.7938	$E_5$								1385	0.6114	285.817	84.1527	$B_{2,5}$		1385	0.4569	304.436	12.9347	$^4C_1$
1386	0.5717	311.868	58.6597	$E_5$		1386	0.5008	271.629	44.564	$^4H_5$								1386	0.5088	299.801	86.6288	$B_{2,5}$		1386	0.5419	328.887	21.4647	$^4C_1$
1387	0.6032	200.058	83.18	$^1S_3$		1387	0.4649	272.01	47.4709	$^4H_5$								1387	0.5569	290.292	80.9687	$B_{2,5}$		1387	0.5444	305.371	11.8951	$^4C_1$
1388	0.6735	201.625	82.5171	$^1S_3$		1388	0.6563	304.836	78.8215	$B_{2,5}$								1388	0.5232	309.02	92.7586	$B_{2,5}$		1388	0.5283	352.998	21.59	$^4C_1$
1389	0.55	315.128	24.3549	$^4C_1$		1389	0.6096	288.399	58.2376	$E_5$								1389	0.6962	309.009	90.8238	$B_{2,5}$		1389	0.5116	316.424	15.299	$^4C_1$
1390	0.6509	190.275	84.8028	$B_{3,O}$		1390	0.4852	283.583	51.8098	$^4H_5$								1390	0.6306	287.011	95.8888	$B_{2,5}$		1390	0.5925	43.6977	7.0594	$^4C_1$
1391	0.6671	217.987	79.0388	$^1S_3$		1391	0.6029	296.855	70.2512	$E_5$								1391	0.5959	297.248	88.6112	$B_{2,5}$		1391	0.4306	296.959	18.1865	$^4C_1$
1392	0.4993	306.097	39.0992	$E_5$		1392	0.5893	280.614	51.6822	$^4H_5$								1392	0.5594	293.988	87.033	$B_{2,5}$		1392	0.5788	351.909	29.645	$^OH_5$
1393	0.6279	192.282	91.4482	$B_{3,O}$		1393	0.5411	282.719	50.9576	$^4H_5$								1393	0.6806	303.485	90.9467	$B_{2,5}$		1393	0.584	7.2982	15.7365	$^4C_1$
1394	0.7131	200.29	84.3297	$^1S_3$		1394	0.6451	296.385	75.6017	$B_{2,5}$								1394	0.6098	297.52	85.9625	$B_{2,5}$		1394	0.5009	19.596	14.8515	$^4C_1$
1395	0.4664	313.308	49.2976	$E_5$		1395	0.5469	282.975	60.8391	$^5S_6$								1395	0.5774	285.129	85.3218	$B_{2,5}$		1395	0.5398	341.021	15.0774	$^4C_1$
1396	0.66	187.1	82.9846	$B_{3,O}$		1396	0.5896	274.909	48.4707	$^4H_5$								1396	0.7282	297.885	90.0589	$B_{2,5}$		1396	0.5775	316.928	33.6183	$^OH_5$
1397	0.7015	189.883	89.4059	$B_{3,O}$		1397	0.5597	303.248	64.6768	$E_5$								1397	0.5483	292.038	85.9523	$B_{2,5}$		1397	0.5584	319.536	23.5454	$^4C_1$
1398	0.5276	308.717	44.8179	$E_5$		1398	0.4736	271.871	39.0878	$^4H_5$								1398	0.6051	296.627	85.1325	$B_{2,5}$		1398	0.5817	297.906	8.6874	$^4C_1$
1399	0.6117	194.874	85.3531	$B_{3,O}$		1399	0.5302	292.723	48.238	$E_5$								1399	0.637	288.123	91.9561	$B_{2,5}$		1399	0.4665	8.6294	11.2733	$^4C_1$
1400	0.6651	207.666	87.5333	$^1S_3$		1400	0.5761	315.309	80.3021	$^OS_2$								1400	0.587	312.983	98.1737	$B_{2,5}$		1400	0.5858	313.145	14.8992	$^4C_1$
1401	0.5429	319.419	44.1917	$^OH_5$		1401	0.5182	289.778	47.946	$E_5$								1401	0.6114	296.823	89.2473	$B_{2,5}$		1401	0.521	9.9573	9.1093	$^4C_1$
1402	0.6091	196.229	93.8863	$^1S_3$		1402	0.5721	285.163	51.0871	$^4H_5$								1402	0.6275	289.952	89.6467	$B_{2,5}$		1402	0.5312	340.663	17.3602	$^4C_1$
1403	0.6582	209.133	83.4068	$^1S_3$		1403	0.6521	283.512	78.5212	$^5S_6$								1403	0.5901	301.221	86.5263	$B_{2,5}$		1403	0.5422	345.975	27.8655	$^OH_5$
1404	0.496	307.473	33.2444	$E_5$		1404	0.4769	300.823	40.7101	$E_5$								1404	0.5726	291.662	80.5222	$B_{2,5}$		1404	0.5582	349.814	13.7479	$^4C_1$
1405	0.6754	204.2	85.31	$^1S_3$		1405	0.5137	280.7	57.7316	$^4H_5$								1405	0.5759	289.903	87.5424	$B_{2,5}$		1405	0.5242	336.074	28.3337	$^OH_5$
1406	0.6752	210.213	83.0084	$^1S_3$		1406	0.5659	284.124	69.705	$^5S_6$								1406	0.6926	303.444	90.9824	$B_{2,5}$		1406	0.4911	336.628	13.9963	$^4C_1$
1407	0.5379	272.19	6.0396	$^4C_1$		1407	0.5851	279.947	55.9971	$^4H_5$								1407	0.6982	279.442	94.371	$^1S_5$		1407	0.5868	350.698	17.5002	$^4C_1$
1408	0.7267	192.497	83.993	$B_{3,O}$		1408	0.5585	281.691	25.6496	$^4C_1$								1408	0.5538	288.471	83.8778	$B_{2,5}$		1408	0.4607	334.7	32.4853	$^OH_5$
1409	0.6477	200.654	81.6148	$^1S_3$		1409	0.5335	296.763	73.5105	$B_{2,5}$								1409	0.6208	290.334	84.2621	$B_{2,5}$		1409	0.5438	1.9178	22.6466	$^4C_1$
1410	0.4832	332.168	6.147	$^4C_1$		1410	0.5919	275.94	53.5325	$^4H_5$								1410	0.6726	309.376	86.582	$B_{2,5}$		1410	0.529	302.244	11.3653	$^4C_1$
1411	0.6918	194.269	83.8548	$B_{3,O}$		1411	0.5341	268.398	50.008	$^4H_5$								1411	0.5747	303.659	89.9338	$B_{2,5}$		1411	0.5113	301.187	18.3229	$^4C_1$
1412	0.7382	208.417	82.2991	$^1S_3$		1412	0.568	290.836	74.1032	$B_{2,5}$								1412	0.6911	289.878	88.1138	$B_{2,5}$		1412	0.4887	17.506	27.0857	$^OH_1$
1413	0.5264	319.101	22.3572	$^4C_1$		1413	0.549	283.509	52.9922	$^4H_5$								1413	0.6233	285.371	90.1998	$B_{2,5}$		1413	0.5077	128.609	8.8186	$^4C_1$
1414	0.7158	194.638	88.0083	$B_{3,O}$		1414	0.5358	292.803	53.3074	$E_5$								1414	0.5858	307.789	78.9457	$B_{2,5}$		1414	0.5706	289.669	13.9422	$^4C_1$
1415	0.6764	201.695	85.7508	$^1S_3$		1415	0.5877	308.439	67.5163	$E_5$								1415	0.6386	290.845	87.557	$B_{2,5}$		1415	0.5593	326.146	17.429	$^4C_1$
1416	0.4234	304.12	46.9711	$E_5$		1416	0.5543	287.126	48.8952	$E_5$								1416	0.5954	296.621	77.5117	$B_{2,5}$		1416	0.4559	294.597	16.3086	$^4C_1$
1417	0.6107	188.691	83.5556	$B_{3,O}$		1417	0.536	282.908	43.6785	$^4H_5$								1417	0.6314	288.143	92.8131	$B_{2,5}$		1417	0.582	299.252	10.5128	$^4C_1$
1418	0.6903	198.779	86.654	$^1S_3$		1418	0.4673	290.52	62.901	$E_5$								1418	0.632	287.932	90.8969	$B_{2,5}$		1418	0.5479	11.6166	17.548	$^4C_1$
1419	0.5683	334.1	42.416	$^OH_5$		1419	0.5516	275.967	49.3637	$^4H_5$								1419	0.6094	301.024	96.9741	$B_{2,5}$		1419	0.5605	141.987	8.8383	$^4C_1$
1420	0.6498	194.305	83.0722	$B_{3,O}$		1420	0.5423	276.105	54.7443	$^4H_5$								1420	0.5389	295.711	83.5456	$B_{2,5}$		1420	0.5418	3.319	6.7776	$^4C_1$
1421	0.6133	198.944	83.3926	$^1S_3$		1421	0.6841	262.63	77.7342	$^5S_6$								1421	0.6613	278.211	84.198	$^1S_5$		1421	0.5543	315.003	19.645	$^4C_1$
1422	0.4836	330.064	38.8245	$^OH_5$		1422	0.5769	289.536	54.1979	$E_5$								1422	0.6524	299.555	90.7312	$B_{2,5}$		1422	0.5576	344.236	6.525	$^4C_1$
1423	0.6386	195.734	81.9673	$^1S_3$		1423	0.503	302.671	44.6226	$E_5$								1423	0.6579	291.711	89.0422	$B_{2,5}$		1423	0.5507	75.1118	10.0813	$^4C_1$
1424	0.7079	195.842	87.6137	$^1S_3$		1424	0.6714	296.729	75.7645	$B_{2,5}$								1424	0.592	294.5	77.4997	$B_{2,5}$		1424	0.5394	353.54	11.1587	$^4C_1$
1425	0.5685	14.4731	27.4422	$^OH_1$		1425	0.5547	282.181	49.5262	$^4H_5$								1425	0.5909	290.907	82.5933	$B_{2,5}$		1425	0.5077	341.239	32.8334	$^OH_5$
1426	0.7274	196.06	87.4636	$^1S_3$		1426	0.4556	297.801	47.9095	$E_5$								1426	0.6807	284.819	88.1185	$^1S_5$		1426	0.5797	62.521	6.4482	$^4C_1$
1427	0.7149	209.15	78.3912	$^5S_4$		1427	0.5809	303.738	78.3029	$B_{2,5}$								1427	0.5995	284.546	83.1898	$^1S_5$		1427	0.5478	2.0663	11.6348	$^4C_1$
1428	0.5919	309.295	56.1016	$E_5$		1428	0.4657	278.555	45.4772	$^4H_5$								1428	0.4702	287.684	76.1688	$B_{2,5}$		1428	0.4834	67.0743	4.7105	$^4C_1$
1429	0.6641	189.587	91.9758	$B_{3,O}$		1429	0.5336	239.593	36.4834	$^4E$								1429	0.5859	308.118	90.6283	$B_{2,5}$		1429	0.5535	337.686	18.2075	$^4C_1$
1430	0.6616	205.267	82.6489	$^1S_3$		1430	0.7137	289.25	77.1124	$B_{2,5}$								1430	0.5497	318.707	88.8769	$^OS_2$		1430	0.5105	342.622	17.6351	$^4C_1$
1431	0.5257	313.22	28.8792	$^OH_5$		1431	0.5166	284.93	41.7179	$^4H_5$								1431	0.5572	297.404	88.9931	$B_{2,5}$		1431	0.4744	339.903	16.0521	$^4C_1$
1432	0.6673	184.789	90.2082	$B_{3,O}$		1432	0.5129	294.327	52.1634	$E_5$								1432	0.5227	285.822	91.8845	$B_{2,5}$		1432	0.5661	355.288	19.8627	$^4C_1$
1433	0.6981	206.574	82.4843	$^1S_3$		1433	0.5957	305.351	70.7013	$E_5$								1433	0.5591	299.496	90.9761	$B_{2,5}$		1433	0.4975	35.4155	8.0884	$^4C_1$
1434	0.5722	303.906	49.3601	$E_5$		1434	0.5185	300.054	51.651	$E_5$								1434	0.4608	274.373	90.0323	$^1S_5$		1434	0.522	352.752	8.7294	$^4C_1$
1435	0.6329	188.984	97.4495	$B_{3,O}$		1435	0.5123	276.478	56.3699	$^4H_5$								1435	0.5379	289.163	76.2254	$B_{2,5}$		1435	0.5082	335.127	16.2947	$^4C_1$
1436	0.7037	202.58	82.1562	$^1S_3$		1436	0.5279	302.614	67.5691	$E_5$								1436	0.5664	286.399	87.0645	$B_{2,5}$		1436	0.5638	314.698	9.147	$^4C_1$
1437	0.4924	305.796	18.2333	$^4C_1$		1437	0.5235	302.461	44.6028	$E_5$								1437	0.5677	296.295	84.2718	$B_{2,5}$		1437	0.5165	294.754	8.0193	$^4C_1$
1438	0.6291	189.66	87.3514	$B_{3,O}$		1438	0.4681	280.049	30.6299	$^4H_5$								1438	0.5769	299.654	98.1774	$B_{2,5}$		1438	0.5952	328.313	7.4713	$^4C_1$
1439	0.694	205.972	76.6363	$^5S_4$		1439	0.6861	253.486	80.5875	$^{2,5}B$								1439	0.6033	299.82	94.9637	$B_{2,5}$		1439	0.5572	41.8809	5.0843	$^4C_1$
1440	0.5975	308.678	55.0342	$E_5$		1440	0.5577	282.139	42.4589	$^4H_5$								1440	0.6273	266.254	80.1403	$^1S_5$		1440	0.4965	334.195	10.7608	$^4C_1$
1441	0.7452	200.697	90.9249	$^1S_3$		1441	0.4974	274.723	46.7976	$^4H_5$								1441	0.5538	286.666	75.7991	$^5S_6$		1441	0.5204	335.849	15.461	$^4C_1$
1442	0.6979	204.797	87.1265	$^1S_3$		1442	0.6289	304.535	75.5097	$B_{2,5}$								1442	0.6338	302.998	91.4928	$B_{2,5}$		1442	0.5942	336.151	15.3959	$^4C_1$
1443	0.6173	345.88	22.1057	$^4C_1$		1443	0.5343	295.302	53.807	$E_5$								1443	0.5645	290.179	86.8051	$B_{2,5}$		1443	0.4683	336.277	23.4777	$^4C_1$
1444	0.7603	203.798	80.9296	$^1S_3$		1444	0.5035	276.798	52.6614	$^4H_5$								1444	0.5981	300.048	81.6503	$B_{2,5}$		1444	0.5467	326.424	21.3194	$^4C_1$
1445	0.6752	190.814	89.3822	$B_{3,O}$		1445	0.5226	294.007	61.8635	$E_5$								1445	0.6837	287.973	80.996	$B_{2,5}$		1445	0.5293	16.5991	2.8532	$^4C_1$
1446	0.4977	305.303	30.1193	$E_5$		1446	0.5266	282.098	42.8013	$^4H_5$								1446	0.539	296.988	91.0958	$B_{2,5}$		1446	0.5518	304.549	19.786	$^4C_1$
1447	0.7022	184.383	88.6881	$B_{3,O}$		1447	0.4868	273.872	33.3398	$^4H_5$								1447	0.584	288.736	83.4088	$B_{2,5}$		1447	0.5562	40.6935	14.4296	$^4C_1$
1448	0.7231	204.28	88.35	$^1S_3$		1448	0.5768	300.704	80.9605	$B_{2,5}$								1448	0.6739	280.062	89.9625	$^1S_5$		1448	0.5245	26.704	14.8305	$^4C_1$
1449	0.4665	301.295	49.068	$E_5$		1449	0.5432	289.579	55.8158	$E_5$								1449	0.5971	294.151	91.0361	$B_{2,5}$		1449	0.5658	320.924	29.2026	$^OH_5$
1450	0.5804	176.419	84.9526	$B_{3,O}$		1450	0.5461	272.33	43.771	$^4H_5$								1450	0.6736	293.178	90.0053	$B_{2,5}$		1450	0.4729	2.8298	18.4102	$^4C_1$
1451	0.7272	217.093	81.9154	$^1S_3$		1451	0.6096	288.133	60.6801	$E_5$								1451	0.6179	285.434	84.2011	$B_{2,5}$		1451	0.5253	333	13.4429	$^4C_1$
1452	0.4014	309.14	28.3937	$^OH_5$		1452	0.5667	280.578	53.1075	$^4H_5$								1452	0.5612	287.03	92.1923	$B_{2,5}$		1452	0.4385	98.8626	5.8179	$^4C_1$
1453	0.6873	196.655	85.6773	$^1S_3$		1453	0.5755	276.832	54.8441	$^4H_5$								1453	0.5376	284.103	84.8822	$^1S_5$		1453	0.5436	323.071	9.3496	$^4C_1$
1454	0.73	192.022	99.6832	$B_{3,O}$		1454	0.5754	306.511	81.8169	$B_{2,5}$								1454	0.5962	287.223	103.255	$B_{2,5}$		1454	0.5294	339.334	9.7782	$^4C_1$
1455	0.4961	305.816	49.219	$E_5$		1455	0.5699	297.681	48.7878	$E_5$								1455	0.7007	276.402	87.976	$^1S_5$		1455	0.4334	39.8108	16.1716	$^4C_1$
1456	0.6576	173.248	87.4	$B_{3,O}$		1456	0.6251	269.187	55.4821	$^4H_5$								1456	0.5491	278.88	77.1987	$^5S_6$		1456	0.5549	298.689	2.8387	$^4C_1$
1457	0.6633	212.83	81.7385	$^1S_3$		1457	0.6741	318.735	77.9211	$^1S_6$								1457	0.5914	286.42	89.103	$B_{2,5}$		1457	0.5239	321.071	24.5439	$^4C_1$
1458	0.6772	332.888	71.4074	$^1S_6$		1458	0.5578	271.491	51.8958	$^4H_5$								1458	0.652	287.676	82.6779	$B_{2,5}$		1458	0.4542	349.024	11.9593	$^4C_1$
1459	0.7122	205.213	73.3572	$^5S_4$		1459	0.4505	275.838	50.8921	$^4H_5$								1459	0.6287	282.553	91.2461	$^1S_5$		1459	0.5377	322.468	11.0134	$^4C_1$
1460	0.7431	205.92	84.2756	$^1S_3$		1460	0.6319	304.61	80.295	$B_{2,5}$								1460	0.52	304.379	83.7807	$B_{2,5}$		1460	0.4775	314.978	22.5203	$^4C_1$
1461	0.6324	325.465	67.2607	$^1S_6$		1461	0.4493	282.465	51.1253	$^4H_5$								1461	0.5608	299.878	81.4222	$B_{2,5}$		1461	0.5569	303.766	18.6686	$^4C_1$
1462	0.6773	181.017	87.7699	$B_{3,O}$		1462	0.5156	289.957	43.0519	$E_5$								1462	0.7176	278.999	87.4247	$^1S_5$		1462	0.5416	329.192	24.5113	$^4C_1$
1463	0.7819	210.162	83.2066	$^1S_3$		1463	0.5792	300.269	56.7935	$E_5$								1463	0.6057	286.381	92.2434	$B_{2,5}$		1463	0.4945	341.024	12.4065	$^4C_1$
1464	0.5685	323.999	62.5971	$^1S_6$		1464	0.5163	276.263	41.5515	$^4H_5$								1464	0.6825	293.345	85.8825	$B_{2,5}$		1464	0.5718	31.6458	7.3283	$^4C_1$
1465	0.7755	198.57	87.6906	$^1S_3$		1465	0.5893	268.728	63.2597	$^5S_6$								1465	0.6795	296.949	89.4631	$B_{2,5}$		1465	0.6143	335.587	13.451	$^4C_1$
1466	0.6539	212.482	81.2127	$^1S_3$		1466	0.5444	307.206	75.357	$B_{2,5}$								1466	0.5409	293.554	74.4581	$B_{2,5}$		1466	0.5794	341.622	15.9438	$^4C_1$
1467	0.5096	300.626	38.7257	$E_5$		1467	0.556	277.18	39.9183	$^4H_5$								1467	0.5308	296.893	80.2706	$B_{2,5}$		1467	0.5245	334.707	27.312	$^OH_5$
1468	0.7201	189.127	88.6454	$B_{3,O}$		1468	0.5788	294.515	55.4432	$E_5$								1468	0.5905	302.096	88.7173	$B_{2,5}$		1468	0.5509	18.9939	16.5096	$^4C_1$
1469	0.6676	208.891	79.2938	$^1S_3$		1469	0.5315	284.747	67.882	$^5S_6$								1469	0.6772	291.524	84.7904	$B_{2,5}$		1469	0.5318	328.101	12.1664	$^4C_1$
1470	0.5826	8.6879	30.6338	$^OH_1$		1470	0.4408	263.856	40.3582	$^4H_5$								1470	0.6452	287.991	87.9877	$B_{2,5}$		1470	0.4621	333.808	12.548	$^4C_1$
1471	0.6908	188.892	90.852	$B_{3,O}$		1471	0.5289	274.999	48.4135	$^4H_5$								1471	0.626	284.065	84.9337	$^1S_5$		1471	0.5171	288.927	17.0466	$^4C_1$
1472	0.6904	209.004	81.6572	$^1S_3$		1472	0.4827	313.921	57.8565	$E_5$								1472	0.5853	292.936	89.7101	$B_{2,5}$		1472	0.5616	325.53	18.4812	$^4C_1$
1473	0.5499	268.632	23.629	$^4C_1$		1473	0.4894	272.529	47.6754	$^4H_5$								1473	0.6213	275.168	82.013	$^1S_5$		1473	0.5774	340.031	10.3354	$^4C_1$
1474	0.6902	193.781	89.6801	$B_{3,O}$		1474	0.4831	284.644	42.0051	$^4H_5$								1474	0.6671	289.782	83.0435	$B_{2,5}$		1474	0.4851	1.4847	13.8846	$^4C_1$
1475	0.7335	209.747	85.2832	$^1S_3$		1475	0.5237	317.025	69.6383	$^1S_6$								1475	0.5492	293.38	90.8985	$B_{2,5}$		1475	0.6282	296.149	16.8554	$^4C_1$
1476	0.6779	306.959	62.7624	$E_5$		1476	0.5718	274.775	52.4236	$^4H_5$								1476	0.6723	282.829	85.5255	$^1S_5$		1476	0.5687	324.812	15.0945	$^4C_1$
1477	0.6826	194.401	81.0427	$B_{3,O}$		1477	0.5759	295.673	51.6965	$E_5$								1477	0.5416	291.943	75.7423	$B_{2,5}$		1477	0.582	1.2264	16.3781	$^4C_1$
1478	0.6897	211.081	83.9568	$^1S_3$		1478	0.543	303.223	66.9384	$E_5$								1478	0.6046	292.518	78.7332	$B_{2,5}$		1478	0.5755	297.966	24.6971	$^4C_1$
1479	0.6085	323.603	65.6557	$^1S_6$		1479	0.5364	292.095	51.5926	$E_5$								1479	0.7042	277.688	85.6	$^1S_5$		1479	0.5748	301.183	11.9295	$^4C_1$
1480	0.7334	184.031	88.8754	$B_{3,O}$		1480	0.5055	264.429	54.2054	$^4H_5$								1480	0.6097	293.783	93.1718	$B_{2,5}$		1480	0.5603	298.299	17.9221	$^4C_1$
1481	0.6995	201.21	89.0774	$^1S_3$		1481	0.6086	281.769	70.367	$^5S_6$								1481	0.5913	285.024	81.0025	$B_{2,5}$		1481	0.5773	11.3655	13.5407	$^4C_1$
1482	0.5097	287.823	43.1941	$E_5$		1482	0.5683	282.268	51.66	$^4H_5$								1482	0.6701	288.301	88.0885	$B_{2,5}$		1482	0.4966	301.24	7.6937	$^4C_1$
1483	0.723	200.427	88.2745	$^1S_3$		1483	0.5077	287.223	64.2089	$E_5$								1483	0.5988	293.515	94.0192	$B_{2,5}$		1483	0.545	307.27	16.7229	$^4C_1$
1484	0.69	210.766	80.492	$^1S_3$		1484	0.5984	291.006	66.8213	$E_5$								1484	0.6921	284.528	94.071	$^1S_5$		1484	0.4999	1.0503	18.464	$^4C_1$
1485	0.5501	319.782	37.6042	$^OH_5$		1485	0.5347	290.691	50.0788	$E_5$								1485	0.6512	287.428	90.6385	$B_{2,5}$		1485	0.5523	18.8483	10.7469	$^4C_1$
1486	0.6817	171.862	95.3524	$B_{3,O}$		1486	0.4587	266.472	47.3279	$^4H_5$								1486	0.6486	295.55	96.1681	$B_{2,5}$		1486	0.5199	337.508	19.7239	$^4C_1$
1487	0.6395	199.235	84.5396	$^1S_3$		1487	0.6348	318.788	74.9982	$^1S_6$								1487	0.6128	292.402	84.2699	$B_{2,5}$		1487	0.5815	342.923	12.018	$^4C_1$
1488	0.5884	307.95	72.7742	$B_{2,5}$		1488	0.5624	305.119	53.3226	$E_5$								1488	0.5671	296.71	77.4795	$B_{2,5}$		1488	0.4552	6.8612	8.9486	$^4C_1$
1489	0.6492	176.148	87.5064	$B_{3,O}$		1489	0.514	263.327	52.9711	$^4H_5$								1489	0.5396	300.234	78.5422	$B_{2,5}$		1489	0.5014	17.3687	27.1899	$^OH_1$
1490	0.6171	187.808	82.5993	$B_{3,O}$		1490	0.6234	314.576	73.345	$^1S_6$								1490	0.5332	300.827	81.3206	$B_{2,5}$		1490	0.5577	335.955	9.5743	$^4C_1$
1491	0.4414	316.291	39.4318	$^OH_5$		1491	0.5951	285.434	56.251	$E_5$								1491	0.7104	289.073	85.5011	$B_{2,5}$		1491	0.5031	45.5019	8.6905	$^4C_1$
1492	0.6244	185.178	91.2713	$B_{3,O}$		1492	0.4979	278.455	50.8128	$^4H_5$								1492	0.6119	290.669	87.0972	$B_{2,5}$		1492	0.5128	335.896	11.8381	$^4C_1$
1493	0.6581	184.657	93.0294	$B_{3,O}$		1493	0.6302	296.002	74.8047	$B_{2,5}$								1493	0.6117	288.351	84.4218	$B_{2,5}$		1493	0.5563	325.575	14.5034	$^4C_1$
1494	0.551	311.076	59.0941	$E_5$		1494	0.5347	281.836	47.6355	$^4H_5$								1494	0.5789	287.339	94.0828	$B_{2,5}$		1494	0.5061	315.873	14.4993	$^4C_1$
1495	0.7286	188.184	91.9575	$B_{3,O}$		1495	0.5656	278.101	49.6587	$^4H_5$								1495	0.6017	293.895	90.0209	$B_{2,5}$		1495	0.5732	348.156	12.9309	$^4C_1$
1496	0.6948	197.849	87.7244	$^1S_3$		1496	0.6251	294.192	76.0237	$B_{2,5}$								1496	0.6622	287.893	87.0529	$B_{2,5}$		1496	0.521	319.248	19.1416	$^4C_1$
1497	0.5165	277.996	35.1998	$^4H_5$		1497	0.4408	285.387	38.5851	$^4H_5$								1497	0.633	298.207	89.7506	$B_{2,5}$		1497	0.6158	324.852	17.1371	$^4C_1$
1498	0.6363	167.583	91.6622	$B_{3,O}$		1498	0.5544	280.945	43.4864	$^4H_5$								1498	0.6197	292.296	89.4176	$B_{2,5}$		1498	0.5219	63.6811	11.1546	$^4C_1$
1499	0.5907	196.683	92.5779	$^1S_3$		1499	0.5315	284.629	63.7375	$^5S_6$								1499	0.6102	281.094	84.448	$^1S_5$		1499	0.5762	317.541	11.5348	$^4C_1$
1500	0.5429	313.545	46.3702	$^OH_5$		1500	0.5655	288.468	49.4082	$E_5$								1500	0.5985	298.858	92.1998	$B_{2,5}$		1500	0.5855	334.834	2.7592	$^4C_1$
1501	0.6759	192.276	89.9865	$B_{3,O}$		1501	0.5225	285.159	51.3794	$^4H_5$								1501	0.6537	288.568	93.3194	$B_{2,5}$		1501	0.55	91.4605	3.8007	$^4C_1$
1502	0.6833	189.986	92.9957	$B_{3,O}$		1502	0.5669	283.161	58.8312	$^4H_5$								1502	0.647	294.715	90.3127	$B_{2,5}$		1502	0.5012	338.765	8.5262	$^4C_1$
																		1503	0.6845	278.774	81.8189	$^1S_5$		1503	0.5021	33.1054	20.1223	$^4C_1$
																		1504	0.6608	282.965	82.6453	$^1S_5$		1504	0.5403	346.57	11.2717	$^4C_1$
																		1505	0.6154	301.587	92.6688	$B_{2,5}$		1505	0.5144	303.071	16.0826	$^4C_1$
																		1506	0.6541	294.566	88.6211	$B_{2,5}$		1506	0.5905	289.461	33.8222	$^4H_5$
																		1507	0.6708	288.818	84.7621	$B_{2,5}$		1507	0.5833	284.96	10.2118	$^4C_1$
																		1508	0.7071	256.647	82.8616	$^1S_5$		1508	0.5204	330.653	15.5644	$^4C_1$
																		1509	0.6878	291.325	86.5076	$B_{2,5}$		1509	0.5042	328.241	11.6845	$^4C_1$
																		1510	0.6063	282.19	84.9009	$^1S_5$		1510	0.5443	313.504	19.4672	$^4C_1$
																		1511	0.4989	304.531	79.5516	$B_{2,5}$		1511	0.4859	303.616	17.136	$^4C_1$
																		1512	0.6014	287.699	78.1006	$B_{2,5}$		1512	0.548	60.1866	11.8174	$^4C_1$
																		1513	0.6066	278.694	80.4331	$^1S_5$		1513	0.5594	351.587	9.7646	$^4C_1$
																		1514	0.5513	295.403	78.5768	$B_{2,5}$		1514	0.5821	341.493	11.8984	$^4C_1$
																		1515	0.6206	289.351	88.075	$B_{2,5}$		1515	0.5631	340.423	29.0648	$^OH_5$
																		1516	0.4224	295.722	83.6763	$B_{2,5}$		1516	0.4907	324.211	11.3123	$^4C_1$
																		1517	0.6243	283.976	78.9054	$^5S_6$		1517	0.5943	325.667	19.4545	$^4C_1$
																		1518	0.5986	295.519	84.0336	$B_{2,5}$		1518	0.4411	39.834	15.4169	$^4C_1$
																		1519	0.7107	287.62	82.0038	$B_{2,5}$		1519	0.5752	340.8	4.8552	$^4C_1$
																		1520	0.6408	282.402	87.9277	$^1S_5$		1520	0.5688	337.51	17.5605	$^4C_1$
																		1521	0.6429	289.392	81.6664	$B_{2,5}$		1521	0.5193	2.2077	18.1886	$^4C_1$
																		1522	0.5487	290.492	89.5354	$B_{2,5}$		1522	0.5556	316.475	12.9882	$^4C_1$
																		1523	0.6366	300.798	88.0261	$B_{2,5}$		1523	0.5823	312.468	22.8349	$^4C_1$
																		1524	0.6084	291.272	81.7937	$B_{2,5}$		1524	0.5342	265.416	8.4635	$^4C_1$
																		1525	0.5749	294.932	88.2673	$B_{2,5}$		1525	0.4637	317.034	19.4245	$^4C_1$
																		1526	0.6534	275.992	82.1914	$^1S_5$		1526	0.5494	12.1292	7.159	$^4C_1$
																		1527	0.6981	297.283	91.3537	$B_{2,5}$		1527	0.5594	320.823	23.6965	$^4C_1$
																		1528	0.6409	286.728	86.636	$B_{2,5}$		1528	0.4965	358.254	13.5164	$^4C_1$
																		1529	0.6478	282.982	83.4761	$^1S_5$		1529	0.5212	284.591	15.5352	$^4C_1$
																		1530	0.5998	274.213	89.5129	$^1S_5$		1530	0.4657	311.811	29.171	$^OH_5$
																		1531	0.5763	288.514	82.6515	$B_{2,5}$		1531	0.5186	321.466	7.5154	$^4C_1$
																		1532	0.5784	307.391	86.6414	$B_{2,5}$		1532	0.5776	40.4598	9.5502	$^4C_1$
																		1533	0.7501	282.232	89.1763	$^1S_5$		1533	0.556	44.5673	16.4951	$^4C_1$
																		1534	0.5324	288.157	89.3885	$B_{2,5}$		1534	0.5592	340.856	6.869	$^4C_1$
																		1535	0.5886	289.452	88.1973	$B_{2,5}$		1535	0.5306	328.693	14.1555	$^4C_1$
																		1536	0.7333	282.688	89.882	$^1S_5$		1536	0.5566	351.527	15.2916	$^4C_1$
																		1537	0.5968	289.22	90.1605	$B_{2,5}$		1537	0.5531	321.563	7.9627	$^4C_1$
																		1538	0.5884	299.409	82.1606	$B_{2,5}$		1538	0.532	316.982	13.8763	$^4C_1$
																		1539	0.5584	300.747	80.1098	$B_{2,5}$		1539	0.5215	353.213	16.5374	$^4C_1$
																		1540	0.617	295.704	87.6406	$B_{2,5}$		1540	0.554	291.526	16.6451	$^4C_1$
																		1541	0.5515	305.544	85.6003	$B_{2,5}$		1541	0.5435	346.931	7.8103	$^4C_1$
																		1542	0.5407	291.985	89.9114	$B_{2,5}$		1542	0.5202	315.169	27.4296	$^OH_5$
																		1543	0.4874	292.217	83.3749	$B_{2,5}$		1543	0.5181	356.716	13.0321	$^4C_1$
																		1544	0.6013	291.503	87.669	$B_{2,5}$		1544	0.532	317.531	17.0291	$^4C_1$
																		1545	0.5311	291.36	88.8782	$B_{2,5}$		1545	0.5753	323.578	16.6253	$^4C_1$
																		1546	0.6133	288.213	83.3818	$B_{2,5}$		1546	0.481	325.401	19.5098	$^4C_1$
																		1547	0.6054	291.74	69.233	$E_5$		1547	0.6066	288.792	10.8503	$^4C_1$
																		1548	0.6029	287.135	88.5567	$B_{2,5}$		1548	0.5218	69.5362	13.0718	$^4C_1$
																		1549	0.6531	269.273	84.0755	$^1S_5$		1549	0.4656	317.817	29.3142	$^OH_5$
																		1550	0.6815	285.921	84.8175	$B_{2,5}$		1550	0.5235	306.613	10.6853	$^4C_1$
																		1551	0.6232	291.734	86.6679	$B_{2,5}$		1551	0.5319	345.768	24.124	$^4C_1$
																		1552	0.5462	288.073	81.5709	$B_{2,5}$		1552	0.5348	295.184	8.1935	$^4C_1$
																		1553	0.6002	285.057	82.469	$B_{2,5}$		1553	0.529	340.434	13.0778	$^4C_1$
																		1554	0.5793	303.581	84.3274	$B_{2,5}$		1554	0.5723	313.689	33.6481	$^OH_5$
																		1555	0.6994	277.547	83.8816	$^1S_5$		1555	0.5643	188.523	4.9372	$^4C_1$
																		1556	0.6388	285.219	89.1711	$B_{2,5}$		1556	0.5514	281.617	14.2341	$^4C_1$
																		1557	0.6022	294.894	79.7985	$B_{2,5}$		1557	0.5194	282.841	9.7239	$^4C_1$
																		1558	0.5701	282.918	87.4284	$^1S_5$		1558	0.5782	330.706	5.4706	$^4C_1$
																		1559	0.6357	284.578	84.1289	$^1S_5$		1559	0.5533	287.53	19.4609	$^4C_1$
																		1560	0.5611	289.32	91.0353	$B_{2,5}$		1560	0.5621	249.591	10.7338	$^4C_1$
																		1561	0.5853	292.996	85.124	$B_{2,5}$		1561	0.5359	325.044	14.0644	$^4C_1$
																		1562	0.7112	287.831	87.2704	$B_{2,5}$		1562	0.5873	336.924	12.5213	$^4C_1$
																		1563	0.6286	307.286	90.8932	$B_{2,5}$		1563	0.6422	215.886	9.3027	$^4C_1$
																		1564	0.5961	281.572	86.6317	$^1S_5$		1564	0.5394	357.723	5.8219	$^4C_1$
																		1565	0.6606	292.395	83.6565	$B_{2,5}$		1565	0.5151	291.041	7.8495	$^4C_1$
																		1566	0.5351	289.183	83.647	$B_{2,5}$		1566	0.5662	299.222	2.6575	$^4C_1$
																		1567	0.6014	289.141	78.3225	$B_{2,5}$		1567	0.4995	58.1752	7.3133	$^4C_1$
																		1568	0.6749	291.843	89.1283	$B_{2,5}$		1568	0.5489	302.673	11.9321	$^4C_1$
																		1569	0.5751	281.977	88.8425	$^1S_5$		1569	0.5465	264.606	7.1988	$^4C_1$
																		1570	0.6368	277.627	87.3831	$^1S_5$		1570	0.5629	70.436	13.4007	$^4C_1$
																		1571	0.6545	281.41	86.2759	$^1S_5$		1571	0.6237	308.327	13.4007	$^4C_1$
																		1572	0.5681	297.443	87.6607	$B_{2,5}$		1572	0.5231	308.549	11.6935	$^4C_1$
																		1573	0.6558	284.576	80.5495	$^1S_5$		1573	0.5152	345.641	18.339	$^4C_1$
																		1574	0.5253	290.233	91.7556	$B_{2,5}$		1574	0.5492	280.635	3.9764	$^4C_1$
																		1575	0.5411	285.999	83.4692	$B_{2,5}$		1575	0.4969	253.46	8.9622	$^4C_1$
																		1576	0.6537	286.336	86.8612	$B_{2,5}$		1576	0.5592	77.2419	5.2375	$^4C_1$
																		1577	0.5919	299.559	83.1591	$B_{2,5}$		1577	0.5932	257.896	7.8972	$^4C_1$
																		1578	0.6622	282.223	92.1422	$^1S_5$		1578	0.5353	300.643	16.4731	$^4C_1$
																		1579	0.5431	290.828	84.2267	$B_{2,5}$		1579	0.6249	271.465	9.5569	$^4C_1$
																		1580	0.5217	305.133	90.7575	$B_{2,5}$		1580	0.5041	261.16	7.1394	$^4C_1$
																		1581	0.5644	307.914	78.0023	$B_{2,5}$		1581	0.5945	233.346	5.8869	$^4C_1$
																		1582	0.5974	284.325	84.3427	$^1S_5$		1582	0.5645	345.865	13.9994	$^4C_1$
																		1583	0.6068	291.35	86.8231	$B_{2,5}$		1583	0.5655	302.969	14.7542	$^4C_1$
																		1584	0.5779	289.763	91.0254	$B_{2,5}$		1584	0.5117	307.185	8.1979	$^4C_1$
																		1585	0.5876	294.66	85.541	$B_{2,5}$		1585	0.5581	13.5568	2.8679	$^4C_1$
																		1586	0.5809	295.225	92.5104	$B_{2,5}$		1586	0.5672	344.674	10.5713	$^4C_1$
																		1587	0.5154	286.756	94.9789	$B_{2,5}$		1587	0.6104	292.636	6.6504	$^4C_1$
																		1588	0.5927	301.371	94.9122	$B_{2,5}$		1588	0.5267	344.701	11.7475	$^4C_1$
																		1589	0.5761	296.669	88.528	$B_{2,5}$		1589	0.5163	337.048	12.6236	$^4C_1$
																		1590	0.5491	295.245	100.554	$B_{2,5}$		1590	0.4513	293.216	8.7454	$^4C_1$
																		1591	0.6812	294.05	88.5217	$B_{2,5}$		1591	0.513	43.4582	6.7852	$^4C_1$
																		1592	0.623	277.057	87.1748	$^1S_5$		1592	0.6003	312.077	17.2227	$^4C_1$
																		1593	0.5509	292.23	91.9916	$B_{2,5}$		1593	0.5428	282.888	9.7364	$^4C_1$
																		1594	0.5428	290.849	93.7046	$B_{2,5}$		1594	0.5345	351.542	8.2789	$^4C_1$
																		1595	0.5186	291.368	80.5261	$B_{2,5}$		1595	0.5459	118.924	3.4423	$^4C_1$
																		1596	0.6566	298.709	93.1649	$B_{2,5}$		1596	0.5727	156.132	1.9767	$^4C_1$
																		1597	0.6141	296.488	90.4668	$B_{2,5}$		1597	0.5727	326.058	9.7615	$^4C_1$
																		1598	0.5878	303.436	92.1528	$B_{2,5}$		1598	0.5453	299.05	9.7644	$^4C_1$
																		1599	0.5391	294.265	83.7933	$B_{2,5}$		1599	0.5613	339.94	14.274	$^4C_1$
																		1600	0.7012	292.627	88.1415	$B_{2,5}$		1600	0.6331	300.245	18.0942	$^4C_1$
																		1601	0.5991	292.901	95.7533	$B_{2,5}$		1601	0.4997	309.421	6.7977	$^4C_1$
																		1602	0.5293	277.664	78.7476	$^5S_6$		1602	0.5069	279.97	6.0967	$^4C_1$
																		1603	0.5214	292.368	82.9895	$B_{2,5}$		1603	0.6199	349.498	16.0687	$^4C_1$
																		1604	0.5492	288.755	94.1901	$B_{2,5}$		1604	0.5193	53.3384	8.5506	$^4C_1$
																		1605	0.5893	303.656	89.142	$B_{2,5}$		1605	0.5799	327.122	11.2968	$^4C_1$
																		1606	0.5455	284.073	77.7498	$^5S_6$		1606	0.5473	313.173	15.6504	$^4C_1$
																		1607	0.5962	276.755	89.948	$^1S_5$		1607	0.5467	109.572	6.8059	$^4C_1$
																		1608	0.5899	292.136	88.0133	$B_{2,5}$		1608	0.5336	318.359	9.2431	$^4C_1$
																		1609	0.5469	290.244	75.4713	$B_{2,5}$		1609	0.5661	21.2775	7.0892	$^4C_1$
																		1610	0.5694	295.51	82.72	$B_{2,5}$		1610	0.5189	275.381	15.693	$^4C_1$
																		1611	0.6178	300.307	82.2771	$B_{2,5}$		1611	0.5615	337.917	13.8879	$^4C_1$
																		1612	0.6469	284.305	82.6986	$^1S_5$		1612	0.4911	339	0.9664	$^4C_1$
																		1613	0.6639	287.678	84.8863	$B_{2,5}$		1613	0.4931	308.466	7.983	$^4C_1$
																		1614	0.532	291.929	88.6755	$B_{2,5}$		1614	0.6078	343.569	7.0231	$^4C_1$
																		1615	0.6507	260.785	75.8599	$^5S_6$		1615	0.5354	293.949	8.4934	$^4C_1$
																		1616	0.6279	274.584	78.3374	$^5S_6$		1616	0.5781	179.904	12.0303	$^4C_1$
																		1617	0.4878	293.415	79.3737	$B_{2,5}$		1617	0.5884	318.964	4.156	$^4C_1$
																		1618	0.6414	312.457	90.2632	$B_{2,5}$		1618	0.5851	285.888	9.0751	$^4C_1$
																		1619	0.6076	290.42	79.9131	$B_{2,5}$		1619	0.5417	244.284	5.3094	$^4C_1$
																		1620	0.6557	279.406	85.2099	$^1S_5$		1620	0.518	293.765	12.6138	$^4C_1$
																		1621	0.6327	301.877	84.6988	$B_{2,5}$		1621	0.5443	234.838	6.8536	$^4C_1$
																		1622	0.5668	279.599	81.8429	$^1S_5$		1622	0.505	328.022	8.6005	$^4C_1$
																		1623	0.5611	303.58	98.996	$B_{2,5}$		1623	0.5444	248.585	3.3126	$^4C_1$
																		1624	0.394	295.035	66.8239	$E_5$		1624	0.5181	323.502	6.3645	$^4C_1$
																		1625	0.5689	295.992	78.9713	$B_{2,5}$		1625	0.539	4.546	14.4486	$^4C_1$
																		1626	0.6212	286.011	91.536	$B_{2,5}$		1626	0.5496	268.611	16.9159	$^4C_1$
																		1627	0.5646	284.03	86.4513	$^1S_5$		1627	0.523	285.136	27.3126	$^4H_5$
																		1628	0.6414	281.974	93.2924	$^1S_5$		1628	0.5019	236.714	13.5838	$^4C_1$
																		1629	0.5941	284.951	86.1578	$^1S_5$		1629	0.5347	278.657	17.7692	$^4C_1$
																		1630	0.6322	281.403	78.2694	$^5S_6$		1630	0.5144	273.49	11.589	$^4C_1$
																		1631	0.5796	292.252	90.0303	$B_{2,5}$		1631	0.5625	217.9	17.1199	$^4C_1$
																		1632	0.6127	299.204	90.4725	$B_{2,5}$		1632	0.492	302.779	3.8461	$^4C_1$
																		1633	0.5764	290.057	78.0216	$B_{2,5}$		1633	0.4919	307.5	21.8476	$^4C_1$
																		1634	0.6485	298.316	91.097	$B_{2,5}$		1634	0.5221	287.456	5.245	$^4C_1$
																		1635	0.5586	279.254	83.9313	$^1S_5$		1635	0.6088	256.521	11.9024	$^4C_1$
																		1636	0.7205	270.543	91.6424	$^1S_5$		1636	0.5466	341.873	23.7811	$^4C_1$
																		1637	0.5045	298.944	95.5701	$B_{2,5}$		1637	0.5374	0.7444	8.508	$^4C_1$
																		1638	0.6295	294.322	90.7865	$B_{2,5}$		1638	0.6181	9.1098	4.013	$^4C_1$
																		1639	0.5702	299.253	77.8456	$B_{2,5}$		1639	0.5997	305.6	8.3469	$^4C_1$
																		1640	0.6617	300.118	93.0786	$B_{2,5}$		1640	0.5968	327.403	20.3324	$^4C_1$
																		1641	0.5503	294.016	81.1955	$B_{2,5}$		1641	0.595	293.409	25.4812	$^4C_1$
																		1642	0.4997	292.477	88.1504	$B_{2,5}$		1642	0.5031	282.944	17.6008	$^4C_1$
																		1643	0.5981	288.705	78.2454	$B_{2,5}$		1643	0.515	124.067	13.4427	$^4C_1$
																		1644	0.6634	265.306	86.44	$^1S_5$		1644	0.5589	313.266	14.7766	$^4C_1$
																		1645	0.5736	285.513	88.4846	$B_{2,5}$		1645	0.517	276.123	14.568	$^4C_1$
																		1646	0.5463	300.046	76.3314	$B_{2,5}$		1646	0.4443	293.252	15.3883	$^4C_1$
																		1647	0.5463	294.538	75.8236	$B_{2,5}$		1647	0.5189	213.432	3.4435	$^4C_1$
																		1648	0.5805	264.543	90.4242	$^1S_5$		1648	0.5578	15.6387	17.8568	$^4C_1$
																		1649	0.6056	297.351	83.2236	$B_{2,5}$		1649	0.5543	27.0143	3.2755	$^4C_1$
																		1650	0.6028	284.921	86.6042	$^1S_5$		1650	0.6129	191.533	4.0855	$^4C_1$
																		1651	0.662	281.723	87.7737	$^1S_5$		1651	0.5465	264.748	4.4953	$^4C_1$
																		1652	0.521	301.917	91.6773	$B_{2,5}$		1652	0.4718	300.268	23.6395	$^4C_1$
																		1653	0.6078	288.845	95.1331	$B_{2,5}$		1653	0.5662	307.692	7.6646	$^4C_1$
																		1654	0.5502	289.528	82.9931	$B_{2,5}$		1654	0.5658	320.159	9.5381	$^4C_1$
																		1655	0.6308	299.21	87.5721	$B_{2,5}$		1655	0.5233	235.234	9.9327	$^4C_1$
																		1656	0.5925	297.171	82.4876	$B_{2,5}$		1656	0.4939	296.7	7.6756	$^4C_1$
																		1657	0.6448	287.052	82.4474	$B_{2,5}$		1657	0.4688	331.192	16.7666	$^4C_1$
																		1658	0.6881	273.201	90.2906	$^1S_5$		1658	0.5639	301.024	16.9319	$^4C_1$
																		1659	0.5472	282.295	91.7307	$^1S_5$		1659	0.6037	334.423	48.2619	$^OH_5$
																		1660	0.5958	301.269	84.0466	$B_{2,5}$		1660	0.5456	15.0261	8.1865	$^4C_1$
																		1661	0.5064	295.01	86.3022	$B_{2,5}$		1661	0.528	234.018	10.4412	$^4C_1$
																		1662	0.5731	284.871	86.4687	$^1S_5$		1662	0.6099	49.0098	4.8336	$^4C_1$
																		1663	0.4977	285.738	87.6151	$B_{2,5}$		1663	0.6096	132.084	0.9356	$^4C_1$
																		1664	0.6476	290.135	95.9188	$B_{2,5}$		1664	0.5538	296.657	7.9869	$^4C_1$
																		1665	0.633	284.41	82.1079	$^1S_5$		1665	0.4951	280.458	13.3103	$^4C_1$
																		1666	0.5869	290.921	79.9987	$B_{2,5}$		1666	0.5307	292.965	20.8592	$^4C_1$
																		1667	0.657	292.29	83.1439	$B_{2,5}$		1667	0.5873	358.421	3.6172	$^4C_1$
																		1668	0.6575	285.699	86.172	$B_{2,5}$		1668	0.5118	341.957	13.4701	$^4C_1$
																		1669	0.5868	291.679	89.2807	$B_{2,5}$		1669	0.5604	294.362	9.2816	$^4C_1$
																		1670	0.6389	292.093	78.8243	$B_{2,5}$		1670	0.5419	44.8991	11.0683	$^4C_1$
																		1671	0.5854	282.759	89.451	$^1S_5$		1671	0.5047	286.265	19.823	$^4C_1$
																		1672	0.5839	294.094	86.2181	$B_{2,5}$		1672	0.5224	304.566	10.2889	$^4C_1$
																		1673	0.6459	279.189	81.8846	$^1S_5$		1673	0.4684	233.471	6.5058	$^4C_1$
																		1674	0.6633	289.88	87.0108	$B_{2,5}$		1674	0.5321	30.3376	15.2238	$^4C_1$
																		1675	0.594	290.781	85.21	$B_{2,5}$		1675	0.5231	77.2115	16.5654	$^4C_1$
																		1676	0.5518	288.171	89.189	$B_{2,5}$		1676	0.5652	265.99	10.1069	$^4C_1$
																		1677	0.6149	286.285	90.9516	$B_{2,5}$		1677	0.5502	263.956	15.1627	$^4C_1$
																		1678	0.6146	308.553	81.2869	$B_{2,5}$		1678	0.6104	269.488	8.1849	$^4C_1$
																		1679	0.6045	301.566	88.493	$B_{2,5}$		1679	0.5856	352.022	14.5766	$^4C_1$
																		1680	0.5889	286.373	99.2994	$B_{2,5}$		1680	0.602	295.729	7.923	$^4C_1$
																		1681	0.6388	299.818	89.8274	$B_{2,5}$		1681	0.5431	337.222	26.5767	$^OH_5$
																		1682	0.6057	300.021	89.642	$B_{2,5}$		1682	0.5697	254.405	16.3841	$^4C_1$
																		1683	0.6691	276.145	80.6234	$^1S_5$		1683	0.5778	281.31	22.0912	$^4C_1$
																		1684	0.6273	308.7	90.0853	$B_{2,5}$		1684	0.5399	294.017	11.9589	$^4C_1$
																		1685	0.6146	295.101	87.2165	$B_{2,5}$		1685	0.541	148.898	3.397	$^4C_1$
																		1686	0.5472	285.487	81.6053	$B_{2,5}$		1686	0.5128	274.593	14.838	$^4C_1$
																		1687	0.5675	279.182	89.7282	$^1S_5$		1687	0.5128	264.615	13.9926	$^4C_1$
																		1688	0.6315	289.944	89.4088	$B_{2,5}$		1688	0.5748	308.317	18.0033	$^4C_1$
																		1689	0.6493	304.349	98.5737	$B_{2,5}$		1689	0.5288	275.895	14.2246	$^4C_1$
																		1690	0.5882	298.903	83.1326	$B_{2,5}$		1690	0.5357	318.985	10.3713	$^4C_1$
																		1691	0.556	292.353	86.2621	$B_{2,5}$		1691	0.5081	348.436	10.2137	$^4C_1$
																		1692	0.5639	293.233	86.1373	$B_{2,5}$		1692	0.559	238.768	17.9247	$^4C_1$
																		1693	0.6213	298.857	88.7835	$B_{2,5}$		1693	0.541	245.361	11.8376	$^4C_1$
																		1694	0.5327	307.473	77.8225	$B_{2,5}$		1694	0.4707	278.046	6.8167	$^4C_1$
																		1695	0.5905	288.169	80.0967	$B_{2,5}$		1695	0.5097	325.085	2.2822	$^4C_1$
																		1696	0.7005	299.441	90.2926	$B_{2,5}$		1696	0.5087	298.547	18.6484	$^4C_1$
																		1697	0.6809	296.784	86.8373	$B_{2,5}$		1697	0.4502	293.587	16.6003	$^4C_1$
																		1698	0.5215	285.719	91.0009	$B_{2,5}$		1698	0.6215	7.0487	4.1302	$^4C_1$
																		1699	0.5858	282.629	80.6379	$^1S_5$		1699	0.5827	8.1624	10.5984	$^4C_1$
																		1700	0.5091	285.137	85.9139	$B_{2,5}$		1700	0.531	357.546	19.7734	$^4C_1$
																		1701	0.592	276.425	89.1822	$^1S_5$		1701	0.5521	32.9347	3.1371	$^4C_1$
																		1702	0.5663	296.927	91.481	$B_{2,5}$		1702	0.5223	358.455	7.6468	$^4C_1$
																		1703	0.3902	312.529	73.883	$^1S_6$		1703	0.5051	317.305	11.9467	$^4C_1$
																		1704	0.5634	292.993	81.445	$B_{2,5}$		1704	0.5587	329.224	17.0908	$^4C_1$
																		1705	0.6334	295.995	85.7446	$B_{2,5}$		1705	0.5381	275.693	4.2457	$^4C_1$
																		1706	0.5554	288.878	87.2459	$B_{2,5}$		1706	0.5212	296.641	20.4002	$^4C_1$
																		1707	0.5534	292.678	82.565	$B_{2,5}$		1707	0.5327	279.361	17.5716	$^4C_1$
																		1708	0.6959	306.759	86.3019	$B_{2,5}$		1708	0.5782	314.446	12.7245	$^4C_1$
																		1709	0.6341	281.709	76.0644	$^5S_6$		1709	0.5946	355.99	10.4572	$^4C_1$
																		1710	0.6561	286.778	93.1143	$B_{2,5}$		1710	0.5888	325.63	7.715	$^4C_1$
																		1711	0.6508	291.853	82.3408	$B_{2,5}$		1711	0.5229	323.072	17.3701	$^4C_1$
																		1712	0.5831	282.881	90.0812	$^1S_5$		1712	0.4257	307.593	13.4438	$^4C_1$
																		1713	0.6459	295.602	95.3924	$B_{2,5}$		1713	0.5806	15.0994	8.4253	$^4C_1$
																		1714	0.661	298.781	94.3066	$B_{2,5}$		1714	0.5089	329.399	24.8182	$^4C_1$
																		1715	0.688	306.061	87.8617	$B_{2,5}$		1715	0.543	305.059	20.5577	$^4C_1$
																		1716	0.5228	299.755	91.1041	$B_{2,5}$		1716	0.564	221.276	3.6298	$^4C_1$
																		1717	0.6709	290.456	91.8639	$B_{2,5}$		1717	0.5922	279.144	11.9825	$^4C_1$
																		1718	0.5816	290.942	85.2631	$B_{2,5}$		1718	0.5409	300.626	2.2722	$^4C_1$
																		1719	0.6724	291.838	88.4202	$B_{2,5}$		1719	0.4713	58.7915	8.9586	$^4C_1$
																		1720	0.5756	283.807	85.1394	$^1S_5$		1720	0.5217	280.387	6.7822	$^4C_1$
																		1721	0.5948	294.262	96.4749	$B_{2,5}$		1721	0.5191	351.952	10.1098	$^4C_1$
																		1722	0.5651	289.04	81.814	$B_{2,5}$		1722	0.5487	312.032	18.6409	$^4C_1$
																		1723	0.5707	292.717	87.4132	$B_{2,5}$		1723	0.5506	4.7931	16.1617	$^4C_1$
																		1724	0.6077	279.951	93.9951	$^1S_5$		1724	0.489	309.734	17.0708	$^4C_1$
																		1725	0.515	293.909	80.1003	$B_{2,5}$		1725	0.5314	21.2098	27.7116	$^OH_1$
																		1726	0.5915	287.158	87.4337	$B_{2,5}$		1726	0.4712	323.305	11.2294	$^4C_1$
																		1727	0.4836	292.817	77.5805	$B_{2,5}$		1727	0.5515	321.356	9.328	$^4C_1$
																		1728	0.5855	294.533	87.3402	$B_{2,5}$		1728	0.5433	284.096	21.2935	$^4C_1$
																		1729	0.6146	267.516	89.5134	$^1S_5$		1729	0.5396	311.891	20.0936	$^4C_1$
																		1730	0.6608	287.683	94.9705	$B_{2,5}$		1730	0.5424	297.166	20.2444	$^4C_1$
																		1731	0.5866	300.926	88.9194	$B_{2,5}$		1731	0.4681	295.199	17.1276	$^4C_1$
																		1732	0.5766	293.929	90.216	$B_{2,5}$		1732	0.5187	287.939	14.5205	$^4C_1$
																		1733	0.6843	296.055	90.5533	$B_{2,5}$		1733	0.605	352.24	4.2522	$^4C_1$
																		1734	0.6876	284.775	84.549	$^1S_5$		1734	0.5326	313.873	7.1525	$^4C_1$
																		1735	0.6625	287.205	80.2365	$B_{2,5}$		1735	0.468	296.203	8.196	$^4C_1$
																		1736	0.6659	284.697	89.4949	$^1S_5$		1736	0.5518	314.26	2.7932	$^4C_1$
																		1737	0.5772	283.885	82.2325	$^1S_5$		1737	0.5823	340.288	10.5216	$^4C_1$
																		1738	0.58	281.579	95.735	$^1S_5$		1738	0.6035	323.399	8.6777	$^4C_1$
																		1739	0.6603	293.579	91.0216	$B_{2,5}$		1739	0.6103	324.479	17.5747	$^4C_1$
																		1740	0.6315	289.881	85.4392	$B_{2,5}$		1740	0.5006	11.6341	1.2559	$^4C_1$
																		1741	0.5874	282.512	82.6263	$^1S_5$		1741	0.4988	271.659	14.6704	$^4C_1$
																		1742	0.7056	289.072	89.5593	$B_{2,5}$		1742	0.5537	359.092	7.7825	$^4C_1$
																		1743	0.5351	297.437	92.0152	$B_{2,5}$		1743	0.5595	21.1617	3.9439	$^4C_1$
																		1744	0.6493	288.555	89.5625	$B_{2,5}$		1744	0.5358	316.819	9.1165	$^4C_1$
																		1745	0.5631	289.843	78.9711	$B_{2,5}$		1745	0.52	342.587	19.3468	$^4C_1$
																		1746	0.5854	289.881	87.7755	$B_{2,5}$		1746	0.5852	351.27	17.8833	$^4C_1$
																		1747	0.6115	298.013	86.7597	$B_{2,5}$		1747	0.546	2.0214	14.3482	$^4C_1$
																		1748	0.5911	287.764	87.5182	$B_{2,5}$		1748	0.5762	308.846	12.9041	$^4C_1$
																		1749	0.6117	287.665	85.2467	$B_{2,5}$		1749	0.5397	23.5264	22.9187	$^4C_1$
																		1750	0.5961	292.056	80.5669	$B_{2,5}$		1750	0.5192	33.063	19.1296	$^4C_1$
																		1751	0.4364	292.493	78.2009	$B_{2,5}$		1751	0.5661	314.85	22.1219	$^4C_1$
																		1752	0.5983	275.94	77.0658	$^5S_6$		1752	0.5478	216.362	7.5985	$^4C_1$
																		1753	0.5192	298.829	77.3349	$B_{2,5}$		1753	0.5552	337.564	11.6425	$^4C_1$
																		1754	0.6098	285.714	84.6024	$B_{2,5}$		1754	0.5378	182.877	1.9157	$^4C_1$
																		1755	0.6065	300.457	88.8432	$B_{2,5}$		1755	0.538	341.517	9.2382	$^4C_1$
																		1756	0.6151	280.755	92.0923	$^1S_5$		1756	0.5729	357.147	8.3323	$^4C_1$
																		1757	0.627	290.134	89.5025	$B_{2,5}$		1757	0.5026	328.056	23.9923	$^4C_1$
																		1758	0.6206	297.175	92.0599	$B_{2,5}$		1758	0.48	150.976	8.3451	$^4C_1$
																		1759	0.5942	284.809	93.157	$^1S_5$		1759	0.5828	305.207	11.9201	$^4C_1$
																		1760	0.5615	286.939	87.4635	$B_{2,5}$		1760	0.5112	319.575	7.855	$^4C_1$
																		1761	0.6809	289.052	88.2706	$B_{2,5}$		1761	0.4697	67.5175	17.2302	$^4C_1$
																		1762	0.6031	292.71	79.6422	$B_{2,5}$		1762	0.5281	297.777	24.3626	$^4C_1$
																		1763	0.7003	300.31	91.4147	$B_{2,5}$		1763	0.5644	292.478	3.1432	$^4C_1$
																		1764	0.5509	281.796	88.0613	$^1S_5$		1764	0.5308	52.8003	0.1912	$^4C_1$
																		1765	0.57	288.785	90.3162	$B_{2,5}$		1765	0.5356	315.351	7.3833	$^4C_1$
																		1766	0.7039	295.914	81.5974	$B_{2,5}$		1766	0.5421	306.022	14.0677	$^4C_1$
																		1767	0.6254	288.984	82.131	$B_{2,5}$		1767	0.5213	257.679	10.2504	$^4C_1$
																		1768	0.6186	291.452	80.3095	$B_{2,5}$		1768	0.5385	327.299	10.8333	$^4C_1$
																		1769	0.6431	293.561	95.1093	$B_{2,5}$		1769	0.527	276.867	10.7661	$^4C_1$
																		1770	0.63	286.617	82.449	$B_{2,5}$		1770	0.4954	355.074	20.6398	$^4C_1$
																		1771	0.5813	290.659	83.4849	$B_{2,5}$		1771	0.469	42.0381	12.326	$^4C_1$
																		1772	0.5957	272.264	81.7785	$^1S_5$		1772	0.5281	8.4445	9.2726	$^4C_1$
																		1773	0.6382	293.529	73.7067	$B_{2,5}$		1773	0.5332	336.531	19.3295	$^4C_1$
																		1774	0.5636	277.272	87.357	$^1S_5$		1774	0.5616	271.595	10.174	$^4C_1$
																		1775	0.6503	297.354	92.3593	$B_{2,5}$		1775	0.596	320.419	17.6747	$^4C_1$
																		1776	0.6152	285.449	82.2019	$B_{2,5}$		1776	0.5681	288.597	9.4682	$^4C_1$
																		1777	0.578	294.753	95.2113	$B_{2,5}$		1777	0.5284	342.977	10.1333	$^4C_1$
																		1778	0.6222	287.765	84.5376	$B_{2,5}$		1778	0.5546	322.22	10.6355	$^4C_1$
																		1779	0.6568	287.162	87.5393	$B_{2,5}$		1779	0.5803	311.376	6.9605	$^4C_1$
																		1780	0.5939	285.631	88.2379	$B_{2,5}$		1780	0.5274	32.9659	9.0801	$^4C_1$
																		1781	0.5707	285.57	84.9056	$B_{2,5}$		1781	0.5742	263.467	9.1698	$^4C_1$
																		1782	0.5181	291.26	93.3041	$B_{2,5}$		1782	0.5632	52.1439	8.8037	$^4C_1$
																		1783	0.6389	295.587	89.1764	$B_{2,5}$		1783	0.4953	336.796	14.496	$^4C_1$
																		1784	0.5875	295.483	91.3159	$B_{2,5}$		1784	0.5218	278.004	17.505	$^4C_1$
																		1785	0.5915	283.555	94.7566	$^1S_5$		1785	0.5314	343.77	8.3627	$^4C_1$
																		1786	0.5473	286.285	83.417	$B_{2,5}$		1786	0.5729	357.434	7.7739	$^4C_1$
																		1787	0.6828	294.576	87.9102	$B_{2,5}$		1787	0.5824	347.888	3.3318	$^4C_1$
																		1788	0.6847	289.383	82.8073	$B_{2,5}$		1788	0.5709	354.463	10.2462	$^4C_1$
																		1789	0.4921	293.647	91.4905	$B_{2,5}$		1789	0.5967	230.738	3.6048	$^4C_1$
																		1790	0.6019	288.547	93.218	$B_{2,5}$		1790	0.5557	292.409	18.4341	$^4C_1$
																		1791	0.5521	294.001	87.6431	$B_{2,5}$		1791	0.5541	308.889	12.297	$^4C_1$
																		1792	0.6069	291.8	83.1085	$B_{2,5}$		1792	0.5207	305.633	15.6688	$^4C_1$
																		1793	0.5782	299.217	90.8222	$B_{2,5}$		1793	0.5173	304.93	14.1132	$^4C_1$
																		1794	0.6136	287.678	92.2593	$B_{2,5}$		1794	0.5467	178.936	4.9596	$^4C_1$
																		1795	0.6049	293.143	92.4604	$B_{2,5}$		1795	0.4837	59.4527	3.2958	$^4C_1$
																		1796	0.6291	297.412	87.4555	$B_{2,5}$		1796	0.5615	197.632	6.7953	$^4C_1$
																		1797	0.555	295.216	87.4979	$B_{2,5}$		1797	0.5537	332.812	20.4208	$^4C_1$
																		1798	0.6012	293.819	82.8758	$B_{2,5}$		1798	0.4887	327.529	16.9184	$^4C_1$
																		1799	0.4597	293.703	85.1482	$B_{2,5}$		1799	0.4716	312.177	7.6018	$^4C_1$
																		1800	0.4752	307.499	87.6687	$B_{2,5}$		1800	0.4754	15.4103	21.0699	$^4C_1$
																		1801	0.6109	290.558	83.8135	$B_{2,5}$		1801	0.5368	307.87	8.8212	$^4C_1$
																		1802	0.6369	285.462	92.7343	$B_{2,5}$		1802	0.5753	324.359	11.7281	$^4C_1$
																		1803	0.6091	290.274	93.0352	$B_{2,5}$		1803	0.5372	338.106	17.6683	$^4C_1$
																		1804	0.6288	288.067	88.8853	$B_{2,5}$		1804	0.5679	200.392	4.1161	$^4C_1$
																		1805	0.6196	301.446	85.2057	$B_{2,5}$		1805	0.5818	327.546	16.7982	$^4C_1$
																		1806	0.6258	275.413	83.368	$^1S_5$		1806	0.5379	308.71	16.3712	$^4C_1$
																		1807	0.6191	289.108	78.6313	$B_{2,5}$		1807	0.5982	301.943	13.9963	$^4C_1$
																		1808	0.5508	278.365	72.1066	$^5S_6$		1808	0.5198	32.7733	11.1758	$^4C_1$
																		1809	0.6285	289.099	86.7483	$B_{2,5}$		1809	0.5612	269.891	16.0801	$^4C_1$
																		1810	0.6562	292.465	95.723	$B_{2,5}$		1810	0.4292	214.292	8.6686	$^4C_1$
																		1811	0.573	293.768	87.2795	$B_{2,5}$		1811	0.4706	329.119	25.0071	$^4C_1$
																		1812	0.5645	302.023	86.2659	$B_{2,5}$		1812	0.6039	21.8948	1.0731	$^4C_1$
																		1813	0.6354	293.173	89.9331	$B_{2,5}$		1813	0.4741	238.845	7.1595	$^4C_1$
																		1814	0.5637	296.59	92.4478	$B_{2,5}$		1814	0.5582	336.356	8.03	$^4C_1$
																		1815	0.6724	291.414	86.9931	$B_{2,5}$		1815	0.5441	25.0331	4.644	$^4C_1$
																		1816	0.4966	280.934	73.3636	$^5S_6$		1816	0.567	317.828	18.6854	$^4C_1$
																		1817	0.5524	294.734	84.734	$B_{2,5}$		1817	0.5061	347.139	11.254	$^4C_1$
																		1818	0.592	305.26	84.6912	$B_{2,5}$		1818	0.5364	326.66	4.6827	$^4C_1$
																		1819	0.6456	279.686	93.6585	$^1S_5$		1819	0.5796	225.881	9.4803	$^4C_1$
																		1820	0.4512	284.991	83.3979	$^1S_5$		1820	0.564	348.336	8.4961	$^4C_1$
																		1821	0.6427	291.819	80.951	$B_{2,5}$		1821	0.6272	312.465	9.377	$^4C_1$
																		1822	0.5397	303.643	90.358	$B_{2,5}$		1822	0.6083	305.651	11.9796	$^4C_1$
																		1823	0.6109	284.839	87.246	$^1S_5$		1823	0.5021	303.15	26.871	$^4C_1$
																		1824	0.5708	286.318	86.4591	$B_{2,5}$		1824	0.6266	288.017	14.1203	$^4C_1$
																		1825	0.6157	277.908	81.6157	$^1S_5$		1825	0.4923	340.42	7.1133	$^4C_1$
																		1826	0.6759	292.269	87.7315	$B_{2,5}$		1826	0.5661	273.996	18.715	$^4C_1$
																		1827	0.6194	304.528	91.5054	$B_{2,5}$		1827	0.5264	46.9812	20.4539	$^4C_1$
																		1828	0.724	286.405	92.2338	$B_{2,5}$		1828	0.5334	334.904	26.0614	$^OH_5$
																		1829	0.5633	302.648	88.8322	$B_{2,5}$		1829	0.5273	319.512	3.2846	$^4C_1$
																		1830	0.6024	301.988	85.7551	$B_{2,5}$		1830	0.5962	286.577	6.6954	$^4C_1$
																		1831	0.5043	305.829	85.9085	$B_{2,5}$		1831	0.4818	314.262	10.1011	$^4C_1$
																		1832	0.6321	298.734	89.0184	$B_{2,5}$		1832	0.5619	290.111	18.6146	$^4C_1$
																		1833	0.5607	281.821	87.9649	$^1S_5$		1833	0.5609	291.933	11.0729	$^4C_1$
																		1834	0.7059	282.09	83.2514	$^1S_5$		1834	0.5126	29.0755	11.3637	$^4C_1$
																		1835	0.5932	278.356	84.5684	$^1S_5$		1835	0.5383	320.701	11.5887	$^4C_1$
																		1836	0.62	296.773	87.8294	$B_{2,5}$		1836	0.5697	288.344	12.4141	$^4C_1$
																		1837	0.6626	287.691	90.6943	$B_{2,5}$		1837	0.5116	34.3143	2.3885	$^4C_1$
																		1838	0.5712	290.108	84.1212	$B_{2,5}$		1838	0.6076	328.782	9.397	$^4C_1$
																		1839	0.544	274.242	81.8164	$^1S_5$		1839	0.5418	312.241	2.4717	$^4C_1$
																		1840	0.6018	293.438	88.4281	$B_{2,5}$		1840	0.4886	12.8594	18.0362	$^4C_1$
																		1841	0.6194	309.143	86.1569	$B_{2,5}$		1841	0.5348	32.8357	15.5329	$^4C_1$
																		1842	0.5549	297.73	85.9028	$B_{2,5}$		1842	0.5549	199.397	10.169	$^4C_1$
																		1843	0.576	290.79	82.8963	$B_{2,5}$		1843	0.5069	355.569	9.1378	$^4C_1$
																		1844	0.672	294.757	90.4871	$B_{2,5}$		1844	0.5745	17.7836	10.2268	$^4C_1$
																		1845	0.5625	288.247	93.2774	$B_{2,5}$		1845	0.5783	320.893	10.1123	$^4C_1$
																		1846	0.5229	288.664	80.3119	$B_{2,5}$		1846	0.5433	54.9827	5.5862	$^4C_1$
																		1847	0.6351	302.269	90.7004	$B_{2,5}$		1847	0.5337	328.449	22.7129	$^4C_1$
																		1848	0.5583	285.299	82.1564	$B_{2,5}$		1848	0.4803	292.963	13.9932	$^4C_1$
																		1849	0.5241	296.767	88.3025	$B_{2,5}$		1849	0.53	346.588	15.0338	$^4C_1$
																		1850	0.5396	282.345	83.4904	$^1S_5$		1850	0.5483	78.4401	2.1368	$^4C_1$
																		1851	0.6511	292.261	85.7007	$B_{2,5}$		1851	0.5248	323.7	18.8536	$^4C_1$
																		1852	0.5958	310.408	91.9359	$B_{2,5}$		1852	0.5353	310.311	22.5241	$^4C_1$
																		1853	0.5969	288.783	87.4709	$B_{2,5}$		1853	0.5374	320.519	11.0687	$^4C_1$
																		1854	0.6496	282.187	80.1389	$^1S_5$		1854	0.584	298.386	16.0457	$^4C_1$
																		1855	0.5703	283.391	92.2831	$^1S_5$		1855	0.5545	140.29	3.6123	$^4C_1$
																		1856	0.4977	297.647	84.1964	$B_{2,5}$		1856	0.5551	324.423	6.4117	$^4C_1$
																		1857	0.7206	292.858	84.3307	$B_{2,5}$		1857	0.5589	345.501	12.6853	$^4C_1$
																		1858	0.6398	295.903	79.8324	$B_{2,5}$		1858	0.5654	347.485	23.6926	$^4C_1$
																		1859	0.6149	297.131	89.9115	$B_{2,5}$		1859	0.5784	328.369	29.5302	$^OH_5$
																		1860	0.6214	289.697	89.2598	$B_{2,5}$		1860	0.5173	319.298	8.0948	$^4C_1$
																		1861	0.5854	286.551	83.9335	$B_{2,5}$		1861	0.5548	78.7602	7.0686	$^4C_1$
																		1862	0.5403	301.138	86.7131	$B_{2,5}$		1862	0.5537	189.188	1.9525	$^4C_1$
																		1863	0.5186	289.865	82.5778	$B_{2,5}$		1863	0.5029	304.846	8.5456	$^4C_1$
																		1864	0.5843	299.236	90.2188	$B_{2,5}$		1864	0.5894	14.3629	6.1765	$^4C_1$
																		1865	0.6224	304.375	92.8238	$B_{2,5}$		1865	0.518	275.095	17.3805	$^4C_1$
																		1866	0.6148	297.459	94.4481	$B_{2,5}$		1866	0.5839	327.337	10.3387	$^4C_1$
																		1867	0.6637	302.933	85.2021	$B_{2,5}$		1867	0.4154	309.262	11.5342	$^4C_1$
																		1868	0.5982	282.566	84.5171	$^1S_5$		1868	0.5238	357.786	21.4405	$^4C_1$
																		1869	0.4943	300.32	82.2625	$B_{2,5}$		1869	0.5182	311.923	19.4137	$^4C_1$
																		1870	0.5993	296.417	86.5197	$B_{2,5}$		1870	0.4885	276.933	10.2502	$^4C_1$
																		1871	0.5096	305.927	82.8674	$B_{2,5}$		1871	0.6607	287.866	18.3527	$^4C_1$
																		1872	0.5533	291.788	84.9809	$B_{2,5}$		1872	0.5279	65.4743	15.1556	$^4C_1$
																		1873	0.5637	291.897	85.5274	$B_{2,5}$		1873	0.4852	316.366	18.9258	$^4C_1$
																		1874	0.6619	296.788	80.5126	$B_{2,5}$		1874	0.6242	73.2664	5.9403	$^4C_1$
																		1875	0.5512	300.936	94.263	$B_{2,5}$		1875	0.4801	347.77	20.0794	$^4C_1$
																		1876	0.5007	281.848	91.3019	$^1S_5$		1876	0.5708	33.2062	13.5528	$^4C_1$
																		1877	0.5992	299.252	80.4091	$B_{2,5}$		1877	0.5374	320.877	6.3864	$^4C_1$
																		1878	0.5289	295.072	84.7445	$B_{2,5}$		1878	0.4999	285.304	6.7323	$^4C_1$
																		1879	0.6261	292.245	87.1652	$B_{2,5}$		1879	0.5165	336.73	7.7732	$^4C_1$
																		1880	0.6256	302.4	89.4854	$B_{2,5}$		1880	0.5432	271.533	20.5798	$^4C_1$
																		1881	0.5759	290.29	84.1249	$B_{2,5}$		1881	0.5617	87.1767	12.8103	$^4C_1$
																		1882	0.5803	273.973	73.0297	$^5S_6$		1882	0.4607	348.109	11.7997	$^4C_1$
																		1883	0.5136	293.194	83.0797	$B_{2,5}$		1883	0.5984	20.9741	5.8799	$^4C_1$
																		1884	0.5588	280.721	83.2125	$^1S_5$		1884	0.5206	291.67	13.5718	$^4C_1$
																		1885	0.626	293.367	89.1404	$B_{2,5}$		1885	0.5468	36.2836	8.0431	$^4C_1$
																		1886	0.6005	297.256	85.1655	$B_{2,5}$		1886	0.5972	298.111	6.1375	$^4C_1$
																		1887	0.498	288.615	84.9468	$B_{2,5}$		1887	0.5697	301.634	13.3751	$^4C_1$
																		1888	0.7329	287.206	86.8646	$B_{2,5}$		1888	0.5441	315.84	9.3218	$^4C_1$
																		1889	0.5456	292.584	84.2302	$B_{2,5}$		1889	0.4864	312.28	22.4844	$^4C_1$
																		1890	0.6313	306.843	95.4347	$B_{2,5}$		1890	0.529	275.586	16.6619	$^4C_1$
																		1891	0.687	297.12	86.8835	$B_{2,5}$		1891	0.5317	241.611	8.8093	$^4C_1$
																		1892	0.597	292.919	83.4658	$B_{2,5}$		1892	0.4897	329.261	26.1683	$^OH_5$
																		1893	0.6325	290.97	87.9088	$B_{2,5}$		1893	0.5396	130.374	0.6761	$^4C_1$
																		1894	0.5411	290.972	77.8452	$B_{2,5}$		1894	0.5196	12.8473	13.5223	$^4C_1$
																		1895	0.5751	285.303	87.4624	$B_{2,5}$		1895	0.5566	306.17	14.1884	$^4C_1$
																		1896	0.5664	282.778	79.9559	$^1S_5$		1896	0.5873	219.951	5.6937	$^4C_1$
																		1897	0.6879	288.578	104.177	$B_{2,5}$		1897	0.5372	309.923	17.4463	$^4C_1$
																		1898	0.5756	279.985	93.5485	$^1S_5$		1898	0.5882	226.68	4.1078	$^4C_1$
																		1899	0.5946	293.977	93.5877	$B_{2,5}$		1899	0.4543	57.2908	7.9232	$^4C_1$
																		1900	0.6027	288.269	78.1043	$B_{2,5}$		1900	0.5987	337.635	6.8983	$^4C_1$
																		1901	0.6269	294.582	91.9725	$B_{2,5}$		1901	0.5108	173.619	11.591	$^4C_1$
																		1902	0.5994	280.804	83.6252	$^1S_5$		1902	0.5004	49.8704	6.9945	$^4C_1$
																		1903	0.6526	279.635	86.1346	$^1S_5$		1903	0.4887	5.2023	18.1776	$^4C_1$
																		1904	0.5994	300.057	90.4938	$B_{2,5}$		1904	0.5454	298.883	7.3168	$^4C_1$
																		1905	0.6205	291.422	88.859	$B_{2,5}$		1905	0.5829	280.726	27.6159	$^4H_5$
																		1906	0.5603	304.79	90.4971	$B_{2,5}$		1906	0.5945	318.593	16.1391	$^4C_1$
																		1907	0.5642	284.108	86.7239	$^1S_5$		1907	0.4506	358.228	16.1983	$^4C_1$
																		1908	0.605	298.982	76.2676	$B_{2,5}$		1908	0.5271	0.8933	4.0451	$^4C_1$
																		1909	0.6003	302.319	82.4244	$B_{2,5}$		1909	0.6021	36.5112	6.6851	$^4C_1$
																		1910	0.5447	292.084	90.0805	$B_{2,5}$		1910	0.5331	7.219	4.1822	$^4C_1$
																		1911	0.6316	294.643	88.2682	$B_{2,5}$		1911	0.5241	310.556	4.8244	$^4C_1$
																		1912	0.5169	279.584	88.357	$^1S_5$		1912	0.559	324.206	22.7439	$^4C_1$
																		1913	0.6289	288.218	78.5904	$B_{2,5}$		1913	0.5143	317.848	10.8312	$^4C_1$
																		1914	0.5187	279.747	83.0914	$^1S_5$		1914	0.5119	293.611	15.269	$^4C_1$
																		1915	0.6246	303.06	90.4923	$B_{2,5}$		1915	0.4852	337.053	12.2864	$^4C_1$
																		1916	0.421	293.524	80.2972	$B_{2,5}$		1916	0.512	305.732	5.6613	$^4C_1$
																		1917	0.4616	285.949	85.3435	$B_{2,5}$		1917	0.5453	47.9786	10.2505	$^4C_1$
																		1918	0.5007	288.518	88.2147	$B_{2,5}$		1918	0.5199	266.867	9.3406	$^4C_1$
																		1919	0.5194	281.741	91.9472	$^1S_5$		1919	0.5907	314.519	6.5802	$^4C_1$
																		1920	0.5821	298.183	84.6958	$B_{2,5}$		1920	0.5577	336.608	10.214	$^4C_1$
																		1921	0.6236	297.723	86.3145	$B_{2,5}$		1921	0.4672	270.868	14.407	$^4C_1$
																		1922	0.6084	288.486	83.8598	$B_{2,5}$		1922	0.4953	264.679	9.0351	$^4C_1$
																		1923	0.6398	300.062	95.2895	$B_{2,5}$		1923	0.5544	177.437	5.5878	$^4C_1$
																		1924	0.5539	304.623	80.5016	$B_{2,5}$		1924	0.5222	289.685	13.7766	$^4C_1$
																		1925	0.5057	293.154	86.4426	$B_{2,5}$		1925	0.4888	328.696	29.4668	$^OH_5$
																		1926	0.5487	292.086	87.6328	$B_{2,5}$		1926	0.6082	331.457	5.4575	$^4C_1$
																		1927	0.5316	296.385	81.0972	$B_{2,5}$		1927	0.5317	252.115	4.594	$^4C_1$
																		1928	0.5778	294.591	91.5784	$B_{2,5}$		1928	0.4935	302.106	15.5039	$^4C_1$
																		1929	0.5979	302.896	81.0176	$B_{2,5}$		1929	0.566	319.63	11.7376	$^4C_1$
																		1930	0.5	301.93	82.2131	$B_{2,5}$		1930	0.5452	11.9609	12.9235	$^4C_1$
																		1931	0.5535	285.844	92.5613	$B_{2,5}$		1931	0.5588	319.851	19.7715	$^4C_1$
																		1932	0.6248	279.33	91.1688	$^1S_5$		1932	0.5332	209.517	8.3362	$^4C_1$
																		1933	0.5798	298.142	87.7481	$B_{2,5}$		1933	0.5356	12.4606	9.9533	$^4C_1$
																		1934	0.6241	285.062	86.9569	$B_{2,5}$		1934	0.5539	311.291	11.0933	$^4C_1$
																		1935	0.4625	283.653	74.0013	$^5S_6$		1935	0.5519	357.962	1.0909	$^4C_1$
																		1936	0.5878	292.275	93.5212	$B_{2,5}$		1936	0.4712	38.2317	12.5691	$^4C_1$
																		1937	0.5677	286.182	83.3237	$B_{2,5}$		1937	0.541	339.195	18.3584	$^4C_1$
																		1938	0.478	300.793	83.7864	$B_{2,5}$		1938	0.5816	313.334	1.1217	$^4C_1$
																		1939	0.5255	289.578	80.0784	$B_{2,5}$		1939	0.5072	18.5034	3.2001	$^4C_1$
																		1940	0.5585	288.122	73.6375	$^5S_6$		1940	0.56	288.699	9.6728	$^4C_1$
																		1941	0.6313	288.312	88.7629	$B_{2,5}$		1941	0.5465	264.855	10.8486	$^4C_1$
																		1942	0.6399	293.763	94.3462	$B_{2,5}$		1942	0.5237	322.896	20.5071	$^4C_1$
																		1943	0.5626	299.651	86.7806	$B_{2,5}$		1943	0.557	305.641	10.2056	$^4C_1$
																		1944	0.5827	296.752	87.7665	$B_{2,5}$		1944	0.5747	352.075	15.7782	$^4C_1$
																		1945	0.5328	277.382	86.8494	$^1S_5$		1945	0.6007	355.138	10.3906	$^4C_1$
																		1946	0.5429	276.619	81.3454	$^1S_5$		1946	0.5658	314.438	8.196	$^4C_1$
																		1947	0.5036	280.03	71.8036	$^5S_6$		1947	0.5443	318.557	10.6257	$^4C_1$
																		1948	0.6527	280.735	86.2966	$^1S_5$		1948	0.5434	296.88	9.5969	$^4C_1$
																		1949	0.6896	298.548	88.9028	$B_{2,5}$		1949	0.5348	358.867	14.8856	$^4C_1$
																		1950	0.5719	286.088	89.1795	$B_{2,5}$		1950	0.5367	100.186	7.577	$^4C_1$
																		1951	0.5731	292.661	84.2347	$B_{2,5}$		1951	0.5299	335.946	15.3566	$^4C_1$
																		1952	0.5941	284.838	92.6366	$^1S_5$		1952	0.5106	310.403	8.7518	$^4C_1$
																		1953	0.6491	295.191	90.9448	$B_{2,5}$		1953	0.5161	295.523	10.4164	$^4C_1$
																		1954	0.5455	295.061	84.4493	$B_{2,5}$		1954	0.5992	324.545	8.2068	$^4C_1$
																		1955	0.6473	293.646	91.4247	$B_{2,5}$		1955	0.5342	297.794	16.8918	$^4C_1$
																		1956	0.5751	297.978	77.1397	$B_{2,5}$		1956	0.5283	109.851	9.1845	$^4C_1$
																		1957	0.4893	310.212	94.6671	$B_{2,5}$		1957	0.6215	277.192	3.5188	$^4C_1$
																		1958	0.6259	295.735	97.9154	$B_{2,5}$		1958	0.6209	335.215	18.6985	$^4C_1$
																		1959	0.7239	293.083	93.833	$B_{2,5}$		1959	0.5049	298.645	24.8815	$^4C_1$
																		1960	0.5775	312.111	87.4328	$B_{2,5}$		1960	0.5949	337.514	14.3455	$^4C_1$
																		1961	0.6208	294.78	84.4698	$B_{2,5}$		1961	0.5706	40.7248	12.5855	$^4C_1$
																		1962	0.5514	294.631	86.9411	$B_{2,5}$		1962	0.5381	187.315	11.2199	$^4C_1$
																		1963	0.5719	290.08	87.8163	$B_{2,5}$		1963	0.5879	353.515	16.9117	$^4C_1$
																		1964	0.6227	295.233	88.4973	$B_{2,5}$		1964	0.4328	343.108	11.0597	$^4C_1$
																		1965	0.5556	274.129	82.0185	$^1S_5$		1965	0.5895	292.106	11.0301	$^4C_1$
																		1966	0.6197	292.138	87.3165	$B_{2,5}$		1966	0.5105	27.9567	8.475	$^4C_1$
																		1967	0.6233	301.077	95.4645	$B_{2,5}$		1967	0.5708	318.351	10.6012	$^4C_1$
																		1968	0.6531	293.644	89.4956	$B_{2,5}$		1968	0.5918	315.32	8.5776	$^4C_1$
																		1969	0.5526	283.046	82.7349	$^1S_5$		1969	0.5475	313.996	5.7319	$^4C_1$
																		1970	0.6738	288.016	92.3303	$B_{2,5}$		1970	0.4982	282.582	11.9127	$^4C_1$
																		1971	0.6255	303.735	83.2346	$B_{2,5}$		1971	0.4684	57.6278	6.9088	$^4C_1$
																		1972	0.6803	285.119	94.666	$B_{2,5}$		1972	0.5941	284.298	13.5133	$^4C_1$
																		1973	0.6722	290.329	92.5839	$B_{2,5}$		1973	0.5939	292.563	15.9228	$^4C_1$
																		1974	0.7392	296.467	90.4046	$B_{2,5}$		1974	0.5889	348.828	17.122	$^4C_1$
																		1975	0.6277	283.45	85.8751	$^1S_5$		1975	0.5727	341.844	6.1654	$^4C_1$
																		1976	0.6444	291.181	88.8368	$B_{2,5}$		1976	0.526	349.375	18.0497	$^4C_1$
																		1977	0.6058	316.206	85.1727	$^OS_2$		1977	0.522	158.121	2.3739	$^4C_1$
																		1978	0.6892	297.937	96.2137	$B_{2,5}$		1978	0.4826	256.75	14.084	$^4C_1$
																		1979	0.6285	287.344	99.839	$B_{2,5}$		1979	0.525	320.058	26.5516	$^OH_5$
																		1980	0.586	286.501	101.188	$B_{2,5}$		1980	0.5152	290.531	17.7679	$^4C_1$
																		1981	0.6819	304.934	97.8653	$B_{2,5}$		1981	0.5368	342.928	15.3225	$^4C_1$
																		1982	0.5796	279.26	96.5386	$^1S_5$		1982	0.478	118.733	5.1656	$^4C_1$
																		1983	0.6946	305.564	96.0562	$B_{2,5}$		1983	0.5901	267.407	6.9287	$^4C_1$
																		1984	0.7352	290.278	90.9424	$B_{2,5}$		1984	0.6051	293.173	13.3501	$^4C_1$
																		1985	0.6543	292.603	92.8803	$B_{2,5}$		1985	0.578	226.308	4.9448	$^4C_1$
																		1986	0.579	283.589	88.1715	$^1S_5$		1986	0.6057	344.257	13.6852	$^4C_1$
																		1987	0.632	290.371	90.6295	$B_{2,5}$		1987	0.5059	307.565	14.7858	$^4C_1$
																		1988	0.6124	306.749	97.3932	$B_{2,5}$		1988	0.5538	241.674	3.5182	$^4C_1$
																		1989	0.6001	286.156	91.6415	$B_{2,5}$		1989	0.5197	27.8147	15.3736	$^4C_1$
																		1990	0.6461	301.639	93.3618	$B_{2,5}$		1990	0.5022	301.599	10.9094	$^4C_1$
																		1991	0.605	291.888	91.7437	$B_{2,5}$		1991	0.5521	315.954	11.1145	$^4C_1$
																		1992	0.5711	290.866	74.6274	$B_{2,5}$		1992	0.521	119.538	14.1101	$^4C_1$
																		1993	0.6479	287.399	87.5845	$B_{2,5}$		1993	0.4962	317.685	15.8238	$^4C_1$
																		1994	0.6611	301.844	93.6685	$B_{2,5}$		1994	0.5825	263.879	3.2968	$^4C_1$
																		1995	0.6137	288.681	96.6837	$B_{2,5}$		1995	0.531	269.024	10.8302	$^4C_1$
																		1996	0.6357	284.383	88.2067	$^1S_5$		1996	0.5704	265.843	11.1597	$^4C_1$
[truncated: 504 more rows]

## Sheet: S32
Catalytically relevant interatomic distances in the active site of AtOGE in complex with 3-keto-phlorizin
#Frame	(His134) ND1 - (3-ketophlo) H2	(His134) ND1 - (3-ketophlo) O1	Mn - (3-ketophlo) O3	(Asp163) OD1 - (3-ketophlo) 2OH	(His134) NE2 - (Asn52) OD1
1	3.8865	3.5156	2.1825	3.0529	3.3396
2	3.4097	3.2444	2.0845	3.0457	2.8989
3	3.8411	3.4214	2.2186	3.1534	3.3648
4	3.8133	3.4111	2.241	3.4032	3.0774
5	3.8481	3.1983	2.2535	3.2317	2.9732
6	3.7199	3.7035	2.133	3.5154	3.3686
7	3.558	3.4905	2.1474	3.0515	3.281
8	3.3498	3.4373	2.3755	3.4551	2.8644
9	3.6018	3.2541	2.1798	3.2222	3.36
10	3.6587	3.0699	2.2154	3.1897	2.9309
11	3.9203	3.4628	2.0836	3.1298	4.0139
12	3.4667	3.3766	2.0977	3.4399	3.1079
13	3.5504	3.1745	2.1106	3.2582	3.093
14	3.6449	3.7569	2.1786	3.2547	3.0134
15	3.5624	3.5028	2.1739	3.1754	3.2908
16	3.16	3.1992	2.1252	3.3559	3.2022
17	4.0513	3.4164	2.0786	3.2577	2.7951
18	4.2313	3.5465	2.149	3.3295	2.9058
19	3.928	3.2851	2.0967	3.2799	3.0588
20	3.7683	3.8956	2.3485	3.0165	3.3653
21	4.0437	3.4964	2.0674	3.2826	2.8069
22	3.948	3.7543	2.0813	3.1806	3.0512
23	4.0382	4.1385	2.1856	3.4977	3.0961
24	3.7325	3.5825	2.2111	3.0411	3.7627
25	4.2367	3.95	2.1544	3.268	4.2163
26	4.1743	3.4667	2.114	3.2692	2.9904
27	3.6662	3.4746	2.0989	3.3488	3.537
28	3.8885	3.5033	2.0987	3.1457	2.9099
29	4.3135	3.5356	2.0664	3.3206	3.6261
30	3.5228	3.6675	2.2315	3.1955	3.1475
31	4.0449	3.6065	2.0483	3.2516	3.4903
32	4.0739	3.4855	2.2339	3.6265	3.1239
33	4.0474	3.6596	2.1159	3.3098	2.8922
34	3.876	3.4647	2.2189	3.1524	3.7707
35	3.5303	3.4256	2.0546	3.0057	3.3365
36	3.7239	3.4518	2.2035	3.0785	3.82
37	3.8941	3.2291	2.2205	3.1867	3.174
38	3.9507	3.5172	2.1114	3.4291	3.4292
39	3.6274	3.3074	2.2324	3.4089	2.9486
40	3.8719	3.3955	2.1024	3.3195	3.1756
41	3.8392	3.6757	2.1242	3.154	3.2956
42	3.9456	3.4593	2.1003	3.1765	3.3947
43	3.4982	3.6816	2.0457	3.3824	2.8939
44	3.5034	3.2523	2.2346	3.4175	3.2615
45	3.8918	3.2834	2.1538	3.5208	3.2936
46	3.4801	3.5931	2.3227	3.311	5.1509
47	3.7974	3.4767	2.316	3.4419	3.1604
48	3.8145	3.7602	2.3201	3.3509	2.8822
49	3.9761	3.257	2.1034	3.3925	3.4888
50	3.8712	3.3746	2.2497	3.5449	2.8118
51	3.7662	3.4658	2.1826	3.1252	2.7386
52	3.5585	3.6129	2.23	3.3297	2.9961
53	3.953	3.6297	2.2177	3.2127	2.7339
54	3.9668	3.346	2.2363	3.3457	2.8539
55	4.0769	3.8283	2.2652	3.3112	3.1373
56	3.7687	3.7066	2.2068	3.2087	3.1364
57	3.7932	3.4501	2.0933	3.255	3.0214
58	3.6577	3.7317	2.1808	2.9941	3.0855
59	4.0354	3.7394	2.1671	3.3766	2.7572
60	3.5134	3.4955	2.2539	3.1765	2.5965
61	3.964	3.7052	2.068	3.3769	2.8403
62	3.713	3.9499	2.2241	3.7615	2.6838
63	3.5927	4.0649	2.2852	3.5324	2.6922
64	3.3009	3.9549	2.0867	3.3794	2.7115
65	3.5771	4.0046	2.1277	3.6804	2.8584
66	3.4966	3.4404	2.1431	2.9696	3.3575
67	3.5149	3.8493	2.1586	3.2286	3.2321
68	3.6278	4.1375	2.1025	3.6148	2.6969
69	3.1953	4.1283	2.2052	3.3921	2.8672
70	3.9306	4.2184	2.159	3.4472	2.8706
71	3.2086	4.3192	2.1468	3.7773	2.8192
72	2.757	4.1227	2.3332	3.7632	2.6896
73	3.1831	4.3486	2.169	3.8073	2.8131
74	4.3414	4.9131	2.2579	3.6856	2.9468
75	3.062	4.0407	2.3124	3.8571	2.8731
76	3.2686	4.0729	2.1122	3.5333	2.7482
77	3.002	4.1337	2.1496	3.9859	2.8916
78	3.4512	4.3532	2.1082	3.8586	3.1061
79	3.0782	4.5338	2.0749	3.869	2.8184
80	2.9354	4.195	2.142	3.809	2.9193
81	3.1782	4.0934	2.3114	3.9024	2.8407
82	3.2427	4.1973	2.2443	3.8441	2.7821
83	3.2775	4.444	2.0487	3.5763	2.8943
84	3.217	4.2717	2.0592	3.5824	2.7966
85	3.0954	4.4821	2.1963	3.5102	2.8152
86	2.7414	4.0493	2.1037	3.5299	2.9004
87	3.4324	4.4378	2.1123	3.8278	2.8893
88	3.2327	4.6501	2.1292	3.6357	2.7532
89	5.647	6.144	2.3159	3.9388	3.469
90	3.0207	4.1205	2.1375	4.0242	2.8079
91	2.9849	4.7473	2.1152	3.7678	2.8188
92	3.6982	4.1416	2.2103	3.4317	2.8097
93	3.3679	4.3662	2.3291	3.5269	2.8566
94	2.807	4.5606	2.0571	3.9783	2.7961
95	2.8089	4.0477	2.2587	3.6781	3.0889
96	3.0795	4.6329	2.268	4.0281	2.7177
97	3.4904	4.191	2.2483	4.1353	2.8865
98	3.3046	4.095	2.1342	3.5493	2.833
99	3.3886	4.1992	2.1176	3.0247	2.7171
100	3.5158	5.1106	2.1721	3.7895	2.8645
101	5.3893	6.7735	2.1488	3.9429	3.4566
102	3.1393	4.4578	2.2471	3.4765	3.0007
103	3.5591	4.726	2.1102	3.8109	2.7223
104	3.11	4.3954	2.3146	3.6762	2.8535
105	3.4777	5.0045	2.202	3.453	2.8284
106	3.2938	4.335	2.0948	3.5056	3.0561
107	2.9764	4.6357	2.2465	4.1182	2.777
108	7.3122	8.2912	2.1181	4.1353	2.6945
109	5.152	6.5763	2.1218	3.8792	2.8672
110	3.6261	5.7025	2.136	3.7625	3.061
111	3.0854	4.5157	2.1223	3.7553	2.8329
112	3.6028	4.3692	2.23	3.4502	2.747
113	3.8764	4.6405	2.1344	3.596	2.954
114	3.7434	4.9477	2.3292	4.1059	3.1031
115	3.9501	5.5389	2.0984	3.4904	2.7213
116	5.8811	7.0744	2.0869	3.7962	3.07
117	3.7147	4.8308	2.1932	3.8557	2.9185
118	2.8709	4.1404	2.1088	3.6276	2.7318
119	3.7837	4.2781	2.1092	3.5911	2.7559
120	3.333	4.1126	2.2057	3.5469	2.8114
121	3.5189	4.6967	2.4272	3.7951	2.8389
122	3.4428	4.3357	2.2214	3.6046	2.6754
123	3.4369	4.8542	2.1487	3.5188	2.6765
124	2.961	4.5681	2.2323	3.775	2.7544
125	3.0495	4.918	2.1721	3.5443	2.7359
126	3.6746	4.7561	2.2913	3.7535	2.7798
127	3.4333	5.0375	2.3193	3.7923	2.7443
128	7.1639	8.4809	2.2835	3.8976	2.7066
129	7.0122	8.7094	2.159	4.7032	2.8412
130	3.5023	4.9928	2.2122	4.1589	2.8365
131	3.0575	4.9465	2.2938	4.3166	2.7577
132	7.3309	8.4465	2.1036	3.9323	2.876
133	6.1379	7.2684	2.0911	3.8097	3.13
134	3.0353	3.967	2.1705	3.3632	2.7213
135	3.8475	4.8517	2.2413	5.6001	2.8168
136	3.3554	5.0634	2.1994	5.114	2.7817
137	4.7708	6.3706	2.2578	5.5465	4.0104
138	3.209	4.9298	2.2325	5.1456	2.8626
139	5.479	6.1088	2.0779	5.0304	2.9997
140	2.9191	4.7299	2.156	4.7112	2.6084
141	3.2053	4.3721	2.2092	5.1947	2.683
142	3.5431	4.2601	2.1843	5.1586	2.9218
143	3.0072	4.4483	2.2652	4.6942	2.7465
144	3.2962	4.9341	2.1079	5.6328	2.8472
145	3.878	4.4639	2.0218	4.8109	2.6638
146	3.032	4.8238	2.3508	5.2043	2.7591
147	3.2499	4.2774	2.1646	5.2385	2.8403
148	3.6133	4.7891	2.0916	5.0519	2.7674
149	6.5572	8.0959	2.3335	5.1218	2.7846
150	3.3936	5.1664	2.0773	5.6982	2.7433
151	3.5343	5.6045	2.0965	5.7252	2.8822
152	3.4183	4.7678	2.2676	5.7277	2.8062
153	3.7012	5.1948	2.1396	5.6165	2.8906
154	3.655	5.2706	2.12	5.1975	2.8206
155	2.6842	4.4592	2.3129	4.1792	2.7785
156	3.4108	5.2139	2.2135	3.9629	2.8219
157	3.5645	5.3446	2.2158	4.2757	3.2259
158	3.3624	4.9676	2.1417	3.5292	2.9537
159	3.0444	4.7797	2.2063	3.8012	2.6257
160	3.3976	4.7737	2.1091	3.747	2.8838
161	3.6473	5.1811	2.2377	4.2675	2.6882
162	3.0855	5.092	2.2353	4.0209	2.9251
163	3.5466	5.2322	2.1166	5.3319	2.6853
164	3.2229	5.033	2.2758	5.3015	2.9275
165	3.3456	4.9152	2.2989	5.7409	2.6683
166	3.6084	4.9996	2.2923	5.404	2.9077
167	3.6497	4.9131	2.2127	6.1172	2.9364
168	6.4667	7.5533	2.1782	5.7126	3.2163
169	3.1673	4.7061	2.234	5.7074	2.7536
170	3.4439	5.649	2.6234	6.1372	2.8612
171	5.4086	6.6401	2.1026	3.8467	3.172
172	5.6831	7.1123	2.1545	3.8936	2.8052
173	5.5385	7.0611	2.1852	5.5822	5.0343
174	5.0736	6.9574	2.226	5.8966	3.8628
175	5.5438	7.2698	2.2013	5.5621	6.1621
176	3.1067	4.4478	2.1444	3.9179	2.7907
177	3.0896	4.4544	2.1901	3.7195	2.972
178	3.8197	5.3556	2.3334	4.09	3.0078
179	3.083	4.855	2.2634	4.2597	2.798
180	2.9703	4.8389	2.0791	4.1199	2.7428
181	2.9141	4.638	2.3132	3.991	2.9483
182	3.1933	4.3423	2.1626	4.12	3.2267
183	3.0271	4.7326	2.344	3.8813	2.8505
184	2.9253	4.3988	2.0862	4.1467	2.7267
185	2.9399	4.5048	2.2031	3.7433	2.7187
186	3.4578	4.8563	2.1238	3.7523	2.7174
187	3.7693	5.139	2.265	3.9117	2.8509
188	3.8038	5.0305	2.2809	3.8816	2.7414
189	3.1762	4.8766	2.1842	3.683	2.9891
190	3.4718	5.0129	2.2814	4.1229	2.8793
191	4.3753	5.8474	2.4741	4.2662	2.9698
192	3.1055	4.6506	2.2596	5.6708	2.7367
193	2.8311	4.4553	2.2001	5.6204	2.7452
194	2.8154	4.4958	2.2934	5.9046	2.8905
195	3.2475	4.6138	2.2761	5.7786	2.7771
196	2.791	4.3152	2.2888	5.906	2.895
197	3.1048	4.8736	2.156	5.6158	2.7756
198	3.2006	4.3854	2.2131	5.8196	2.7498
199	2.9047	4.8439	2.2025	5.7917	2.8411
200	2.9756	4.6373	2.1897	5.5576	2.7729
201	3.3356	4.8489	2.304	5.4578	3.0045
202	2.7516	4.1689	2.0967	5.8492	2.9226
203	2.4996	4.3929	2.2206	5.6166	2.6782
204	3.4595	5.1981	2.3291	4.3857	2.9563
205	3.1679	4.5452	2.19	5.6118	2.955
206	2.9384	4.9522	2.0999	5.874	3.0886
207	2.9279	4.4213	2.1398	5.7321	3.018
208	3.1455	5.014	2.1525	3.6475	2.7688
209	2.973	4.6848	2.2648	3.5549	2.7508
210	3.1969	4.5987	2.2736	3.7674	2.7039
211	3.1419	4.7696	2.1282	3.8368	3.1531
212	3.6498	5.1349	2.2732	5.9187	2.8143
213	5.2016	7.1611	2.5712	4.6	4.0085
214	4.7886	6.5769	2.3092	5.7181	3.3093
215	3.5733	5.9429	2.0599	4.0447	3.1124
216	3.4833	5.9326	2.1072	3.8296	3.2126
217	2.9509	4.966	2.1339	3.9585	2.8457
218	3.1737	5.5274	2.1482	3.7388	2.9619
219	4.7977	6.6699	2.2653	4.5632	4.0263
220	5.6551	7.4257	2.2596	4.5365	2.7938
221	4.1561	6.2731	2.4199	4.1257	2.8466
222	4.1886	6.3913	2.2432	3.7615	2.933
223	4.0243	6.4694	2.168	5.5327	3.7097
224	4.1799	6.3154	2.198	5.4778	3.031
225	2.7588	5.0458	2.2866	3.9263	3.0237
226	5.1563	7.1513	2.4025	3.6871	3.3093
227	3.3815	5.5564	2.2278	5.7885	3.0093
228	2.9272	5.1245	2.3465	5.5395	2.7978
229	3.4272	5.9508	2.5323	6.2229	3.3448
230	2.7826	5.299	2.3072	3.9702	3.0588
231	3.3038	5.6175	2.1504	3.8942	3.6988
232	3.3361	5.7493	2.1289	5.4597	3.3189
233	3.9547	6.1465	2.3173	5.7563	2.942
234	3.2566	5.315	2.5726	4.2674	2.9388
235	3.7668	6.1695	2.2475	6.0028	2.8904
236	3.1053	5.4708	2.4155	6.0735	3.0032
237	3.5592	5.8947	2.2606	6.083	2.9507
238	3.0282	5.307	2.1406	5.4548	2.9269
239	3.1863	5.4252	2.265	6.0743	2.9169
240	3.7613	6.0408	2.5691	5.9553	2.724
241	4.3402	6.5643	2.3661	3.709	2.8741
242	2.6671	5.1153	2.4213	4.2078	2.9507
243	3.8288	6.0887	2.2974	3.7057	2.9597
244	3.7807	6.1594	2.357	5.813	3.2809
245	3.2361	5.5528	2.2663	5.4661	2.8754
246	5.2866	7.2406	2.1135	5.5222	2.6731
247	4.9817	6.8343	2.2248	5.533	2.8741
248	5.4379	7.2314	2.2572	3.9707	2.7208
249	5.7301	7.6503	2.3071	4.147	2.9787
250	2.9706	4.8118	2.2625	5.7564	2.8683
251	3.6656	5.4887	2.4814	4.3712	3.0364
252	5.6192	7.4473	2.2478	5.2718	3.1317
253	5.1493	7.3409	2.34	5.6133	2.7
254	3.4048	5.5909	2.1817	5.5623	2.9822
255	5.6353	7.385	2.3391	3.7953	2.8196
256	5.2361	6.9985	2.5012	3.4365	3.1142
257	3.6323	5.6971	2.3974	3.7849	2.9385
258	5.8447	7.6354	2.169	5.4049	3.0133
259	5.7124	7.622	2.3124	3.5241	2.7434
260	5.5257	7.3271	2.3807	4.0026	3.1612
261	3.9546	5.9415	2.5856	6.171	2.7189
262	5.5072	7.3092	2.1704	3.5918	2.9399
263	4.8696	7.3177	3.3832	4.7834	2.7154
264	5.5807	7.506	2.9836	4.7725	3.8255
265	5.236	7.4387	3.1868	4.5081	3.1415
266	5.7259	7.5861	2.1359	4.8947	2.9873
267	5.3483	7.0929	2.1881	3.609	3.0196
268	4.6494	6.6173	2.19	5.2672	3.1132
269	5.3262	7.3151	2.2655	4.1621	3.0269
270	5.9616	7.8645	2.4788	4.0635	3.0253
271	4.0682	6.3903	2.2017	4.0081	2.742
272	5.4793	7.395	2.4567	3.8651	3.1003
273	5.0237	6.8374	2.4532	3.3679	3.0638
274	5.6529	7.8181	2.343	3.9806	3.1956
275	5.842	7.5211	2.2622	3.4875	3.4842
276	5.4384	7.5984	2.238	5.856	2.7524
277	3.1428	5.0499	2.54	6.1582	2.9706
278	3.7974	5.6812	2.3727	4.3855	2.7592
279	2.7594	4.9184	2.3481	4.5177	3.1894
280	3.7457	5.9858	2.2982	4.4791	3.3772
281	3.8521	6.0309	2.3023	5.6209	3.2359
282	4.5279	6.4979	2.2684	5.6315	3.0292
283	3.5311	5.3597	2.2469	5.6166	2.882
284	2.9952	5.142	2.1793	4.0792	3.127
285	3.7276	6.1497	2.2685	5.8463	2.9317
286	3.4986	5.8321	2.3322	5.9643	2.9739
287	4.1441	6.2129	2.325	4.0511	2.7484
288	4.6251	6.7195	2.3491	4.0189	2.9572
289	3.2649	5.2165	2.3564	4.3786	2.7665
290	4.879	7.0277	3.1029	3.988	2.8045
291	5.2489	7.1165	3.4463	4.8919	3.2472
292	4.2626	6.1495	2.113	4.0186	2.9515
293	4.395	6.2973	2.1804	6.1587	3.3031
294	3.2483	5.6177	2.8568	4.6522	3.0138
295	3.5134	5.8568	2.1716	4.1663	3.044
296	3.6612	5.7225	2.1335	5.8805	2.9163
297	3.7912	5.6088	2.4442	4.5064	2.8213
298	3.8125	6.1434	2.3111	3.9499	3.0476
299	3.2315	5.277	2.181	4.1155	2.9198
300	4.5326	6.5624	2.2297	3.9766	3.0097
301	3.2241	5.2929	2.2313	5.8422	3.2158
302	3.1737	5.2333	2.1083	4.1237	3.5424
303	4.4843	6.6583	2.2516	5.6766	3.4214
304	3.3483	5.5314	2.5009	6.283	2.7727
305	5.0457	7.0171	2.2273	3.5789	2.8227
306	2.9536	4.949	2.2804	4.1204	2.8759
307	3.3836	5.1859	2.5658	6.1048	2.819
308	5.3966	7.3599	2.2063	5.5621	2.9654
309	3.8657	5.7531	2.2844	5.9544	3.3758
310	3.8115	6.1749	2.2379	5.4063	2.9312
311	3.8921	5.6115	2.2969	5.8969	3.0618
d1	d2	d3	d4		d7
1	3.6797	3.2588	2.2258	3.3409	3.5648
2	3.4943	3.1242	2.0435	3.196	2.8099
3	3.3886	3.155	2.18	3.2616	2.9044
4	3.9196	3.3698	2.3322	3.3089	3.2132
5	3.8559	3.3927	2.189	3.3034	3.3283
6	3.7862	3.2797	2.0728	3.126	3.1874
7	4.0024	3.2201	2.1252	3.3512	3.1057
8	3.6666	3.6326	2.2671	3.3291	3.3602
9	2.9252	3.4379	2.1085	3.1476	3.1061
10	3.9118	3.2533	2.287	3.2517	3.6987
11	3.7716	3.3916	2.2884	3.403	2.9468
12	3.6108	3.3105	2.0196	3.0329	2.7586
13	4.155	3.8626	2.4792	3.4244	3.6661
14	3.9985	3.3496	2.2711	3.1627	3.1137
15	3.8498	3.6131	2.1623	2.983	3.8112
16	3.8154	4.007	2.1271	3.458	4.8416
17	4.3976	4.0467	2.115	3.5132	3.1231
18	3.8028	3.2565	2.1606	3.6274	2.7526
19	3.7821	3.2832	2.1842	3.1663	3.2298
20	3.7178	3.2714	2.4321	2.7284	4.6061
21	3.6675	3.6528	2.0885	3.4469	3.1647
22	3.7709	3.3272	2.0957	3.0013	3.6435
23	3.7582	3.2015	2.2164	3.4885	2.8106
24	3.9408	3.2147	2.29	2.8906	3.6703
25	3.5605	3.5588	2.2384	3.2172	3.7791
26	3.3038	3.3194	2.1008	2.9389	3.3469
27	3.5318	3.4616	2.1757	3.5502	2.848
28	3.4942	3.3486	2.2755	3.3042	2.966
29	2.963	3.8066	2.113	3.673	2.7571
30	3.7421	3.3459	2.2502	3.087	2.8306
31	3.4519	3.3629	2.2077	3.5158	2.9301
32	3.8175	3.8086	2.1437	3.1304	2.8897
33	3.3533	3.8939	2.1104	3.3928	3.4671
34	3.525	3.5127	2.1082	3.3814	3.0294
35	3.8728	3.7236	2.1655	3.3311	3.1185
36	3.5455	3.7627	2.2485	3.302	2.8355
37	3.8008	3.6397	2.2133	3.6566	3.1538
38	3.9149	3.9295	2.1263	3.6258	2.921
39	3.1531	3.3108	2.1277	3.3613	3.2446
40	3.7862	3.4174	2.401	3.427	3.6251
41	2.948	3.3887	2.3059	3.4844	3.0339
42	3.5766	3.3669	2.2489	3.231	2.9608
43	3.7595	3.7721	2.1169	3.1907	3.1793
44	3.5371	3.2302	2.0807	3.146	3.1495
45	3.6559	3.4347	2.222	3.4253	3.0856
46	3.9373	3.7261	2.191	3.426	2.905
47	3.7644	3.2041	2.2102	3.0324	3.1711
48	3.4594	3.2773	2.1443	3.2479	2.7283
49	3.8663	3.416	2.3498	3.0574	3.0397
50	3.3785	3.0368	2.3027	3.0343	3.0186
51	3.6202	3.5467	2.1153	3.2226	2.9526
52	3.7901	3.3563	2.1278	3.3481	3.0783
53	3.7392	3.3951	2.163	3.1874	2.8989
54	3.7456	3.1929	2.2768	3.0669	3.1979
55	3.4419	3.3191	2.1186	3.3721	3.0893
56	3.3955	3.5549	2.166	3.2731	2.9197
57	3.637	3.6776	2.206	3.2172	3.8867
58	3.4519	3.0632	2.223	2.9734	3.236
59	3.7722	3.4845	2.2126	3.3027	3.4191
60	4.1209	3.2281	2.2361	3.4295	2.966
61	3.2682	3.3585	2.1779	3.3903	2.9893
62	3.9424	3.9505	2.1697	3.0585	3.2266
63	3.8769	3.5296	2.1477	3.4902	3.2731
64	3.5847	3.2708	2.2724	3.1804	3.4285
65	3.5334	3.6147	2.3472	3.344	2.9086
66	3.7328	3.3658	2.2017	3.2061	3.6446
67	3.5757	3.4279	2.1993	3.2991	3.0922
68	4.0352	3.5213	2.3947	3.5656	3.0072
69	3.6553	3.2164	2.1514	3.1126	3.2649
70	3.5289	3.4191	2.2179	3.2834	3.1284
71	3.6422	3.4483	2.1356	3.1414	2.8717
72	3.475	3.0624	2.184	3.2221	2.8294
73	3.5853	3.3184	2.1474	3.1877	2.9167
74	3.5785	3.1656	2.3789	3.1327	3.3872
75	3.9325	3.6493	2.2621	3.0447	2.958
76	3.661	3.2921	2.1473	3.4711	2.9659
77	3.3836	3.1431	2.2157	3.1581	2.9406
78	3.9531	3.3549	2.4336	3.2819	3.1694
79	3.4768	3.3288	2.073	3.1668	2.8584
80	3.8045	3.3017	2.1684	3.1623	2.9986
81	3.8979	3.3787	2.3509	3.0211	3.1806
82	3.9677	3.3432	2.2494	3.2388	3.6082
83	3.5027	3.3224	2.2989	3.3075	3.8416
84	3.0793	3.183	2.1294	3.0845	2.9424
85	3.6621	3.5682	2.0617	3.1324	2.9897
86	3.4393	3.2107	2.1521	3.4279	3.188
87	3.7535	3.425	2.3404	3.238	2.9252
88	3.371	3.2281	2.2461	3.1582	3.4001
89	3.3743	3.2226	2.1338	3.01	2.8946
90	3.9655	3.3446	2.57	2.8893	2.9113
91	3.7405	3.5056	2.114	3.4919	3.5429
92	3.8092	3.0499	2.1916	3.2787	2.8518
93	3.7257	3.4677	2.1853	3.1887	3.5842
94	3.6989	3.172	2.1571	3.04	3.2619
95	3.6531	3.2966	2.1287	2.9944	2.9313
96	3.5737	3.5607	2.1553	3.353	2.8819
97	3.2393	3.0997	2.0638	3.4005	2.8992
98	3.7283	3.1805	2.1601	3.2573	3.0421
99	3.5633	2.9838	2.1355	3.257	2.8873
100	3.5777	3.3917	2.2489	3.3231	3.178
101	3.574	3.1783	2.222	2.8387	2.9409
102	3.5006	3.3483	2.3089	3.165	2.902
103	3.005	3.8194	2.151	3.7198	3.0519
104	3.3866	3.1225	2.1563	3.3415	3.1828
105	3.9	3.4179	2.1866	3.3213	2.9806
106	3.8482	3.225	2.134	2.9481	3.2892
107	3.5662	3.5007	2.0448	3.1752	2.8146
108	3.9287	3.5189	2.1466	3.2157	2.8176
109	3.55	3.6639	2.0884	3.4943	2.841
110	3.6465	3.1397	2.3335	3.1132	3.0821
111	3.8897	3.2791	2.1624	3.2842	2.8199
112	3.7095	3.6583	2.1462	3.3521	2.7908
113	3.7802	3.4662	2.0903	3.2728	2.8758
114	3.3311	3.6811	2.1571	3.6708	2.7707
115	3.6807	3.1871	2.2832	3.2817	3.0005
116	3.6021	3.0517	2.2736	3.3699	3.0216
117	3.8588	3.9347	2.2507	3.9388	2.6941
118	3.2391	3.7801	2.2263	3.3061	2.9144
119	3.7073	3.7813	2.2605	3.6811	2.8616
120	3.4196	3.0897	2.1588	3.5767	3.0238
121	4.0053	4.0759	2.3786	3.7104	2.8237
122	3.5804	3.5781	2.3869	3.4005	2.8184
123	3.5638	3.6242	2.21	3.3787	2.7096
124	3.0119	3.8072	2.2554	3.2703	2.8756
125	3.4643	3.6859	2.1071	3.2556	2.792
126	2.8264	3.2884	2.0764	3.2885	2.7876
127	3.5898	3.3362	2.1074	3.2552	2.7064
128	3.5072	3.1987	2.2264	3.1475	2.8795
129	3.5919	3.0331	2.1336	3.2337	3.2348
130	3.8957	3.3588	2.2605	3.5281	2.7146
131	4.1982	3.5807	2.2992	3.8115	2.8563
132	3.4868	4.351	2.0219	3.3431	2.9095
133	3.2457	3.313	2.0206	3.2797	3.0599
134	3.5944	3.6905	2.1766	3.3536	2.8431
135	3.6488	3.666	2.33	3.2108	3.2618
136	3.2813	3.5057	2.151	3.1079	2.9323
137	3.2163	3.4357	2.0772	3.0634	2.835
138	3.3505	3.4349	2.0444	3.1457	3.3024
139	3.0437	3.6958	2.0672	3.0188	2.6858
140	3.3081	3.516	2.075	3.248	2.8114
141	3.9414	3.6307	2.18	3.0319	2.9028
142	3.6991	3.5198	2.2001	2.9391	2.6755
143	3.5362	4.2018	2.0356	3.1987	2.7211
144	3.3095	3.5804	2.1984	3.104	2.798
145	4.047	3.7518	2.2658	3.4791	2.9893
146	3.0792	3.6258	2.1577	3.2683	2.7863
147	3.8316	3.7604	2.2003	3.1024	2.9423
148	3.3414	3.5644	2.0726	2.7923	2.9639
149	2.9989	4.1179	2.0475	3.1345	2.9177
150	3.127	3.3652	2.1365	3.154	3.0592
151	3.8067	3.728	2.2279	3.318	2.808
152	3.7414	3.3271	2.0909	3.1245	2.8443
153	3.1237	3.8209	2.2678	3.1769	3.0116
154	3.3576	3.7209	2.188	2.9313	2.8524
155	3.8172	3.8088	2.2232	3.0715	3.0163
156	3.5204	3.4481	2.2603	3.2579	2.9784
157	2.8464	3.2127	2.1585	3.5731	2.6527
158	3.5809	3.4113	2.2981	3.0079	2.8628
159	3.2744	3.0874	2.1458	3.4724	2.9357
160	3.6587	3.9307	2.1374	3.0333	2.9086
161	3.3961	3.754	2.253	3.299	3.0297
162	3.3642	3.5145	2.1835	3.1232	3.3628
163	3.0964	3.1096	2.1436	3.0184	2.7077
164	3.4307	3.4207	2.1315	3.4084	2.7112
165	3.7375	3.496	2.0849	3.1865	2.8408
166	3.7063	3.5415	2.0669	2.9017	2.721
167	3.1983	3.6668	2.1156	2.9525	2.9664
168	3.4556	3.2346	2.1386	3.0884	2.9761
169	3.7508	3.3032	2.273	3.1397	2.6747
170	3.6244	3.6199	2.1171	2.94	2.77
171	3.7877	3.3908	2.1445	2.7237	2.765
172	3.7038	3.6841	2.1582	3.1477	2.6883
173	3.5801	3.241	2.0711	2.916	2.7701
174	4.3123	3.5342	2.2184	3.4398	2.8715
175	3.3452	3.144	2.326	2.8931	2.794
176	3.5241	3.3972	2.1258	2.8254	2.712
177	3.2551	3.5615	2.109	3.2498	2.6992
178	3.6058	3.4043	2.1992	2.8702	2.8431
179	3.2748	3.4558	2.181	2.9291	3.2514
180	3.6983	3.8222	2.1371	3.2982	3.0532
181	3.4782	3.4857	2.338	2.8832	2.8643
182	3.6732	3.466	2.1557	3.1452	2.8829
183	4.2427	3.939	2.1046	3.0841	2.761
184	3.8513	3.6038	2.1156	3.1581	2.7306
185	3.6014	3.586	2.1022	3.0631	2.9792
186	3.6602	3.2745	2.2261	2.9878	2.8391
187	3.3559	3.6907	2.196	3.3101	2.8631
188	3.6689	3.5605	2.1388	2.9144	2.7714
189	3.4414	3.4139	2.2705	2.9772	3.4703
190	3.8719	3.5226	2.1876	2.8483	2.7751
191	3.6328	3.326	2.0228	2.7381	2.8936
192	3.2218	3.2472	2.0897	2.8513	2.8003
193	3.3549	3.0828	2.0863	3.0241	2.8006
194	4.0371	3.228	2.1605	3.1421	3.1623
195	3.6991	3.3265	2.0466	3.0125	2.9083
196	3.7466	3.3999	2.3299	3.1064	2.7448
197	3.8269	3.1264	2.0868	3.1662	2.8851
198	3.9896	3.2695	2.2592	2.9956	2.6823
199	3.3571	3.2199	2.3772	2.8506	3.079
200	3.4202	3.4313	2.1612	3.1884	2.7364
201	3.4676	3.2691	2.2121	2.9764	3.0726
202	3.6766	3.3714	2.4848	3.2101	2.9173
203	3.2422	3.2317	2.252	2.908	3.1135
204	3.4952	3.2856	2.0377	3.11	2.8054
205	3.4134	3.282	2.0991	3.0979	2.7538
206	3.6881	3.1586	2.1783	3.3604	3.2875
207	3.3798	3.5596	2.1517	3.0699	3.6265
208	3.4703	3.2866	2.1674	2.9824	3.068
209	3.5671	3.5118	2.2999	2.8348	3.1282
210	3.1014	3.1011	2.1133	2.9247	2.7086
211	3.8979	3.4531	2.1336	3.1316	2.75
212	3.5711	3.6925	2.1726	2.9095	2.836
213	3.4896	3.1892	2.1397	3.0547	2.9078
214	3.8052	3.3281	2.0828	2.8758	3.1832
215	3.7843	3.0511	2.112	3.0794	2.8018
216	3.9115	3.4538	2.1636	3.0612	2.8135
217	3.7868	3.4786	2.1056	2.9942	2.9737
218	3.4888	3.449	2.0826	3.2468	2.8274
219	3.9324	3.1305	2.1991	2.8259	3.156
220	4.4323	3.5331	2.3811	2.7837	2.9266
221	3.8029	3.4804	2.1252	3.3923	2.9658
222	3.8887	3.4991	2.021	2.9431	2.9517
223	3.6585	3.2196	2.1832	2.9633	2.9795
224	3.4466	3.6078	2.0606	2.8826	2.8574
225	3.6789	3.2184	2.179	3.1595	2.8148
226	4.0314	3.3794	2.2109	2.864	3.1665
227	3.8773	3.3623	2.1793	2.8218	2.8857
228	3.4029	3.3013	2.1235	2.817	2.9284
229	3.5478	3.6218	2.143	2.9008	3.1413
230	3.7441	3.1994	2.1522	2.9131	2.9567
231	3.4924	3.4392	2.255	2.9401	2.7767
232	3.1925	3.3001	2.0603	2.8679	3.1996
233	3.4257	3.3079	2.0089	2.842	2.9492
234	3.4474	3.2224	1.9825	2.9235	2.8292
235	3.5529	3.3363	2.0869	2.9455	2.9274
236	4.2849	3.2831	2.3732	3.0983	2.9623
237	3.7214	3.1035	2.2878	3.0089	2.8664
238	3.9821	3.5708	2.1297	2.9324	2.9334
239	3.8854	3.4328	2.1389	3.0767	2.8049
240	4.0218	3.5526	2.1503	2.9515	2.9662
241	3.5058	3.3005	2.1188	2.826	2.8764
242	3.635	3.2984	2.0294	2.7727	3.0804
243	3.8913	3.3622	2.1635	2.8343	3.081
244	3.5176	3.3669	2.1614	3.0104	2.8839
245	3.6652	3.5369	2.3026	2.935	3.1796
246	3.5497	3.3426	2.0153	2.9052	2.9197
247	3.6845	3.3483	2.1992	3.1792	2.7497
248	3.5323	3.5521	2.0978	3.1262	2.8347
249	3.8455	3.3837	2.1692	2.8786	2.9065
250	3.647	3.2142	2.1978	3.0665	3.0919
251	3.7235	3.2723	2.1112	2.7509	3.1098
252	3.5646	3.2311	2.0915	3.1556	3.2306
253	3.5593	3.2239	2.0662	2.8358	3.0472
254	3.2948	3.2122	2.0543	3.0678	2.9382
255	3.6067	3.5493	1.9931	2.8967	2.9356
256	4.0102	3.3557	2.1047	2.7318	2.9749
257	3.5567	3.4439	2.2807	3.1216	2.9276
258	4.1437	3.3996	2.0944	2.982	2.8781
259	3.2795	3.2187	2.2296	2.8951	2.8966
260	3.5733	3.2859	2.1891	3.2801	2.9794
261	3.6843	3.5421	2.2167	2.8544	2.9275
262	3.7088	3.3689	2.2247	3.4784	3.4689
263	3.5874	3.2286	2.299	3.2919	2.7261
264	3.751	3.3962	2.1193	2.9895	2.6388
265	3.3564	3.3885	2.0789	3.2991	2.8694
266	4.0015	3.479	2.1134	3.2423	2.8184
267	4.0498	3.4915	2.2567	3.3053	3.533
268	3.7466	3.536	2.1364	3.2227	3.0697
269	3.8406	3.4574	2.0907	3.299	2.8097
270	3.4942	3.7391	2.3506	3.5411	2.9191
271	3.2622	3.3144	2.2379	3.1615	2.7854
272	3.827	3.3577	2.1856	3.0991	2.9104
273	3.2888	3.3064	2.1674	2.9354	2.968
274	3.3504	3.7615	2.2408	3.229	3.1259
275	3.3491	3.4197	2.0363	3.0799	2.8456
276	3.7066	4.2674	2.2024	3.5233	3.1553
277	3.8918	3.767	2.1858	3.1109	2.9564
278	3.3707	3.3919	2.0253	2.9716	2.959
279	3.618	3.6236	2.0249	3.2282	2.8649
280	3.8101	3.7029	2.1033	3.3121	2.7518
281	3.4028	3.6239	2.1911	3.2886	3.0564
282	3.2767	3.2364	2.1676	3.178	2.7509
283	3.0804	3.1688	2.1348	3.0049	2.7904
284	3.6702	3.5603	2.1281	3.3498	2.7021
285	3.3991	3.1348	2.184	2.8727	2.9678
286	3.3601	3.143	2.1772	3.0149	3.1439
287	3.6361	3.5549	2.158	3.1666	2.7331
288	3.4828	3.518	2.1134	3.2996	2.9689
289	3.3848	3.2677	2.1062	3.0748	2.8075
290	3.5328	3.6522	2.2037	3.3074	2.8548
291	3.9827	3.2306	2.1861	3.3345	2.9614
292	3.7268	3.3925	2.1668	3.2204	3.302
293	3.972	3.5197	2.5051	3.2201	2.8882
294	3.7361	3.6043	2.2866	3.269	2.8669
295	3.4104	3.3976	2.2508	3.1036	2.9411
296	3.6263	3.3499	2.2376	2.9398	2.8452
297	3.5459	3.5963	2.1709	3.0266	3.1299
298	3.8179	3.7751	2.3246	3.2155	3.2164
299	3.8543	3.2788	2.1373	2.8186	2.9432
300	3.5621	3.5985	2.0346	3.1688	3.1976
301	4.0543	3.3102	2.1292	3.1105	3.1826
302	4.1239	3.1503	2.2241	3.687	2.9273
303	4.0254	3.4279	2.078	3.2076	2.7872
304	3.7028	3.152	2.1212	2.9837	2.8579
305	3.6817	3.1746	2.0264	3.1842	2.6738
306	3.4303	3.5886	2.1188	3.3136	2.9681
307	3.9205	3.3818	2.1089	3.2675	2.9913
308	3.6745	3.1496	2.1533	2.8824	2.7208
309	4.2409	3.3329	2.1988	3.0899	2.7613
310	3.8402	3.3115	2.2957	2.8081	2.9476
311	3.8079	3.1597	2.2437	3.6375	2.8443

[truncated: 15 more sheets: S34, S36, S37, S38, S39, S40, S51, S54, S57, S58, S59, S60, S61, S62, S66]
